# Supplementary material for: Global distribution, pathogen spectrum, and invasion potential of Hyalomma anatolicum at the human-livestock interface: A systematic review, meta-analysis, and ecological niche modeling
Source: One Health. 2026 Mar 13;22:101385. doi: 10.1016/j.onehlt.2026.101385 (PMC13050002; doi:10.1016/j.onehlt.2026.101385)
Supplement: Supplementary file 2 — Supplementary material 2: Supplementary Data 2: Global distribution of Hyalomma anatolicum. [file mmc2.xlsx]

## Sheet: Sheet1
	Global distribution record of Hyalomma anatolicum
Geographic records ID	Data Source	Reference ID	Included in ENM	Title	First athor	Publication year	Country	First-level Administrative Division	Second-level Administrative Division	Third-level Administrative Division	site	Precision	Longitude	Latitude
1	Literature	1	No	Detection of Ehrlichia spp. and Theileria spp. in Hyalomma anatolicum ticks collected in Tajikistan	Kartashov MY	2020	Tajikistan	Sughd Province	Rudaki district	Somoniyon		Third-level	68.7744	38.4408
1	Literature	1	No	Detection of Ehrlichia spp. and Theileria spp. in Hyalomma anatolicum ticks collected in Tajikistan	Kartashov MY	2020	Tajikistan	Sughd Province	Tursunzade district	Tursunzade		Third-level	68.2303	38.5108
2	Literature	2	No	Some observations on ticks (Acari : Ixodidae) infesting sheep in river nile province of northern Sudan	Ahmed BM	2005	Sudan	River Nile				First-level	33.7965	17.114
3	Literature	3	No	Crimean-Congo haemorrhagic fever virus in ticks collected from livestock in Balochistan, Pakistan	Kasi KK	2019	Pakistan	Baluchistan				First-level	65.0957	28.4907
4	Literature	4	No	Molecular Investigation of the Status of Ticks on Infected Cattle for Coxiella burnetii in India	Dhaka P	2022	India	Uttar Pradesh	Bareilly			Second-level	79.4079	28.4737
4	Literature	4	No	Molecular Investigation of the Status of Ticks on Infected Cattle for Coxiella burnetii in India	Dhaka P	2022	India	Rajasthan	Jaipur Division	Jhunjhunu		Third-level	75.4196	28.2993
4	Literature	4	No	Molecular Investigation of the Status of Ticks on Infected Cattle for Coxiella burnetii in India	Dhaka P	2022	India	Haryana	Hisar	Hisar		Third-level	75.7667	29.1667
5	Literature	5	No	Epidemiological study of tick infestation in buffalo of various regions of district Khairpur, Pakistan	Abbasi F	2017	Pakistan	Sindh	Sukkur Division	Khairpur		Third-level	69	26.9167
6	Literature	6	No	Laboratory assessment of acaricidal activity of Cymbopogon winterianus, Vitex negundo and Withania somnifera extracts against deltamethrin resistant Hyalomma anatolicum	Singh NK	2014	India	Punjab				First-level	75.1623	30.7833
7	Literature	7	No	Hyalomma anatolicum as the Main Infesting Tick in an Important Livestock Rearing Region, Central Area of Iran	Biglari P	2018	Iran	Isfahan	Golpayegan County			Second-level	50.3	33.45
8	Literature	8	No	The Iranian Hyalomma (Acari: Ixodidae) with molecular evidences to understand taxonomic status of species complexes	Chegeni A H	2019	Iran	Lorestan				First-level	48.4278	33.2731
8	Literature	8	No	The Iranian Hyalomma (Acari: Ixodidae) with molecular evidences to understand taxonomic status of species complexes	Chegeni A H	2019	Iran	Lorestan				First-level	48.161	33.8649
8	Literature	8	No	The Iranian Hyalomma (Acari: Ixodidae) with molecular evidences to understand taxonomic status of species complexes	Chegeni A H	2019	Iran	Sistan and Baluchestan				First-level	61.5414	31.0778
8	Literature	8	No	The Iranian Hyalomma (Acari: Ixodidae) with molecular evidences to understand taxonomic status of species complexes	Chegeni A H	2019	Iran	Khorasan-e Razavi				First-level	59.1042	35.102
8	Literature	8	No	The Iranian Hyalomma (Acari: Ixodidae) with molecular evidences to understand taxonomic status of species complexes	Chegeni A H	2019	Iran	Kerman				First-level	57.5347	27.3925
9	Literature	9	No	Hard ticks (Ixodidae) and Crimean-Congo hemorrhagic fever virus in south west of Iran	Sharifinia N	2014	Iran	Ilam	Darreh Shahr County			Second-level	47.35	33.1167
9	Literature	9	No	Hard ticks (Ixodidae) and Crimean-Congo hemorrhagic fever virus in south west of Iran	Sharifinia N	2014	Iran	Ilam				First-level	47.5079	33.0466
10	Literature	10	No	Bionomics of Hyalomma ticks in three districts of Punjab, Pakistan	Durrani A Z	2008	Pakistan	Punjab	Rawalpindi			Second-level	73.0169	33.5651
11	Literature	11	No	Prevalence of ticks (Acari: Ixodidae) and Theileria annulata antibodies in White Nile State, Sudan	Hayati MA	2015	Sudan	White Nile	Rabak			Second-level	32.7398	13.1845
11	Literature	11	No	Prevalence of ticks (Acari: Ixodidae) and Theileria annulata antibodies in White Nile State, Sudan	Hayati MA	2015	Sudan	White Nile	Kosti			Second-level	32.2419	12.6661
11	Literature	11	No	Prevalence of ticks (Acari: Ixodidae) and Theileria annulata antibodies in White Nile State, Sudan	Hayati MA	2015	Sudan	White Nile	El Dowaim			Second-level	32.2994	13.9951
11	Literature	11	No	Prevalence of ticks (Acari: Ixodidae) and Theileria annulata antibodies in White Nile State, Sudan	Hayati MA	2015	Sudan					national level	32.5373	13.2403
11	Literature	11	No	Prevalence of ticks (Acari: Ixodidae) and Theileria annulata antibodies in White Nile State, Sudan	Hayati MA	2015	Sudan	White Nile	Kenana			Second-level	32.9233	13.0692
11	Literature	11	No	Prevalence of ticks (Acari: Ixodidae) and Theileria annulata antibodies in White Nile State, Sudan	Hayati MA	2015	Sudan	White Nile			El Gezira Aba	point	32.6163	13.3194
12	Literature	12	No	Molecular Detection and Differentiation of Different Theileria Species in Naturally Infected Goats Using Nested PCR-RFLP: A First Report from Northern India	Nangru A	2022	India	Haryana				First-level	76.0855	29.0587
13	Literature	13	No	Genetic variants of the Crimean-Congo hemorrhagic fever virus circulating in endemic areas of the southern Tajikistan in 2009	Petrova ID	2013	Tajikistan	Districts of Republican Subordination	Rudaki district			Second-level	68.5724	38.1769
13	Literature	13	No	Genetic variants of the Crimean-Congo hemorrhagic fever virus circulating in endemic areas of the southern Tajikistan in 2009	Petrova ID	2013	Tajikistan	Districts of Republican Subordination	Tursunzade district			Second-level	68.5723	38.1769
14	Literature	14	No	Isolation and identification of ectoparasites in single humped camels Camelus dromedarius of Cholistan area Pakistan	Qamar M F	2018	Pakistan					national level	71.2475	30.3308
15	Literature	15	No	Molecular Detection and Differentiation of Theileria lestoquardi, T. ovis and T. annulata in Blood of Goats and Ticks in Kermanshah Province, Iran	Rahmani-Varmale M	2019	Iran	Kermanshah				First-level	46.6705	34.4576
16	Literature	16	No	MALDI-TOF MS Identification of Dromedary Camel Ticks and Detection of Associated Microorganisms, Southern Algeria	Hamlili FZ	2022	Algeria	Tamanrasset	Tamanrasset	Commune of Tamanrasset	livestock market	point	5.51933	22.7903
17	Literature	17	No	Survey on infection rate, vectors and molecular identification of Theileria annulata in cattle from North West, Iran	Arjmand Yamchi J	2016	Iran	Ardabil				First-level	48.2975	38.243
17	Literature	17	No	Survey on infection rate, vectors and molecular identification of Theileria annulata in cattle from North West, Iran	Arjmand Yamchi J	2016	Iran	Azerbaijan,East				First-level	45.9071	38.428
18	Literature	18	No	Molecular Characterization and Phylogenetic Analysis of Anaplasma spp. and Ehrlichia spp. Isolated from Various Ticks in Southeastern and Northwestern Regions of Iran.	Jafar Bekloo A	2018	Iran	Azerbaijan,East	Heris County		Heris area	point	47.1164	38.2472
18	Literature	18	No	Molecular Characterization and Phylogenetic Analysis of Anaplasma spp. and Ehrlichia spp. Isolated from Various Ticks in Southeastern and Northwestern Regions of Iran.	Jafar Bekloo A	2018	Iran	Sistan and Baluchestan Province	Chabahar County		Chabahar area	point	60.6431	25.2919
19	Literature	19	No	First report on detection of Hepatozoon ayorgbor in Rhipicephalus haemaphysaloides and Hepatozoon colubri in Haemaphysalis sulcata and Hyalomma anatolicum: risks of spillover of Hepatozoon spp. from wildlife to domestic animals	Tila H	2023	Pakistan	Khyber Pakhtunkhwa				First-level	72.3311	34.9526
20	Literature	20	No	Occurrence of unusually large Hyalomma anatolicum from Dewas district, Madhya Pradesh-case report	Sagar S V	2018	India	Madhya Pradesh				First-level	76.3637	22.698
21	Literature	21	No	First Molecular Evidence of Coxiella burnetii in Ticks Collected from Dromedary Camels in Punjab, Pakistan	Hussain S	2021	Pakistan	Punjab				First-level	72.7097	31.1703
22	Literature	22	No	Hard ticks on one-humped camel (Camelus dromedarius) and their seasonal population dynamics in southeast, Iran	Fard SR	2011	Iran	Kerman	Kerman city			Second-level	57.0692	30.2869
22	Literature	22	No	Hard ticks on one-humped camel (Camelus dromedarius) and their seasonal population dynamics in southeast,Iran	Fard SR	2011	Iran	Kerman	Kerman city			Second-level	57.0692	30.2869
23	Literature	23	No	Molecular Survey of Rickettsia raoultii in Ticks Infesting Livestock from Pakistan with Notes on Pathogen Distribution in Palearctic and Oriental Regions	Shehla S	2023	Pakistan	Punjab	Dera Ismail Khan	Dera Ismail Khan districts		Third-level	70.8912	31.9175
23	Literature	23	No	Molecular Survey of Rickettsia raoultii in Ticks Infesting Livestock from Pakistan with Notes on Pathogen Distribution in Palearctic and Oriental Regions	Shehla S	2023	Pakistan	Khyber Pakhtunkhwa	Kohat Division	Kohat districts		Third-level	71.4754	33.56
24	Literature	24	No	Prevalence of ixodid ticks infesting in cattle of Chhattisgarh state, an east-central part of India	Jadhao S G	2020	India	Chhattisgarh State			Durg (Anjora)	point	81.2715	21.1916
24	Literature	24	No	Prevalence of ixodid ticks infesting in cattle of Chhattisgarh state, an east-central part of India	Jadhao S G	2020	India	Chhattisgarh State			Raipur (Sarona)	point	81.6296	21.2513
24	Literature	24	No	Prevalence of ixodid ticks infesting in cattle of Chhattisgarh state, an east-central part of India	Jadhao S G	2020	India	Chhattisgarh State			Balod (Parras)	point	81.2055	20.727
24	Literature	24	No	Prevalence of ixodid ticks infesting in cattle of Chhattisgarh state, an east-central part of India	Jadhao S G	2020	India	Chhattisgarh State			Gariabandh (Chikhali)	point	73.8194	18.6822
25	Literature	25	No	Identification and Molecular Analysis of Ixodid Ticks (Acari: Ixodidae) Infesting Domestic Animals and Tick-Borne Pathogens at the Tarim Basin of Southern Xinjiang, China	Zhao L	2020	China	Xinjiang Uygur Autonomous Region	Aksu Prefecture	Awat County		Third-level	80.444	40.0406
25	Literature	25	No	Identification and Molecular Analysis of Ixodid Ticks (Acari: Ixodidae) Infesting Domestic Animals and Tick-Borne Pathogens at the Tarim Basin of Southern Xinjiang, China	Zhao L	2020	China	Xinjiang Uygur Autonomous Region	Bayingolin Mongolian Autonomous Prefecture	Hejing County		Third-level	85.1885	42.8221
25	Literature	25	No	Identification and Molecular Analysis of Ixodid Ticks (Acari: Ixodidae) Infesting Domestic Animals and Tick-Borne Pathogens at the Tarim Basin of Southern Xinjiang, China	Zhao L	2020	China	Xinjiang Uygur Autonomous Region	Aksu Prefecture	Kuqa City		Third-level	83.4518	41.7679
25	Literature	25	No	Identification and Molecular Analysis of Ixodid Ticks (Acari: Ixodidae) Infesting Domestic Animals and Tick-Borne Pathogens at the Tarim Basin of Southern Xinjiang, China	Zhao L	2020	China	Xinjiang Uygur Autonomous Region	Bayingolin Mongolian Autonomous Prefecture	Luntai County		Third-level	84.5702	41.8077
25	Literature	25	No	Identification and Molecular Analysis of Ixodid Ticks (Acari: Ixodidae) Infesting Domestic Animals and Tick-Borne Pathogens at the Tarim Basin of Southern Xinjiang, China	Zhao L	2020	China	Xinjiang Uygur Autonomous Region	Turpan City	Shanshan County		Third-level	79.1888	39.8825
26	Literature	26	No	Enzymatic detoxification mediated deltamethrin resistance in Hyalomma anatolicum (Acari: Ixodidae) populations of western Punjab	Prerna M	2019	India	Punjab	Patiala Division	Barnala		Third-level	75.5468	30.3819
26	Literature	26	No	Enzymatic detoxification mediated deltamethrin resistance in Hyalomma anatolicum (Acari: Ixodidae) populations of western Punjab	Prerna M	2019	India	Punjab	Faridkot Division	Bhatinda		Third-level	74.9455	30.211
26	Literature	26	No	Enzymatic detoxification mediated deltamethrin resistance in Hyalomma anatolicum (Acari: Ixodidae) populations of western Punjab	Prerna M	2019	India	Punjab	Ferozepur Division	Ferozepur District		Third-level	74.6225	30.9331
26	Literature	26	No	Enzymatic detoxification mediated deltamethrin resistance in Hyalomma anatolicum (Acari: Ixodidae) populations of western Punjab	Prerna M	2019	India	Punjab	Faridkot Division	Mansa		Third-level	75.4714	29.8768
26	Literature	26	No	Enzymatic detoxification mediated deltamethrin resistance in Hyalomma anatolicum (Acari: Ixodidae) populations of western Punjab	Prerna M	2019	India	Punjab	Faridkot Division	Moga		Third-level	75.1623	30.7833
26	Literature	26	No	Enzymatic detoxification mediated deltamethrin resistance in Hyalomma anatolicum (Acari: Ixodidae) populations of western Punjab	Prerna M	2019	India	Punjab	Faridkot Division	Muktsar		Third-level	74.5326	30.2874
26	Literature	26	No	Enzymatic detoxification mediated deltamethrin resistance in Hyalomma anatolicum (Acari: Ixodidae) populations of western Punjab	Prerna M	2019	India	Punjab	Patiala Division	Sangrur		Third-level	75.8797	30.2109
26	Literature	26	No	Enzymatic detoxification mediated deltamethrin resistance in Hyalomma anatolicum (Acari: Ixodidae) populations of western Punjab	Prerna M	2019	India	Punjab	Ferozepur Division	Fazilka	Amarpura	point	74.028	30.4036
27	Literature	27	No	Ixodid ticks (Acari: Ixodidae) infesting humans in Tokat Province of Turkey: species diversity and seasonal activity	Bursali A	2010	Turkey	Tokat				First-level	36.5524	40.3233
28	Literature	28	No	Prevalence of Tick Infestation in Farm Animals from Punjab, Pakistan	Batool M	2019	Pakistan	Punjab				First-level	72.7097	31.1704
29	Literature	29	No	Occurrence of Soft and Hard Ticks on Ruminants in Zagros Mountainous Areas of Iran	Nabian S	2008	Iran					national level	53.688	32.4279
30	Literature	30	No	Prevalence of Theileria annulata infection in Hyalomma anatolicum anatolicum collected from crossbred cattle of Ludhiana, Punjab	Tiwari A	2015	India	Punjab	Patiala Division	Ludhiana		Third-level	75.8516	30.909
31	Literature	31	No	Molecular identification of Theileria species in naturally infected sheep using nested PCR-RFLP	Nangru A	2022	India	Haryana				First-level	76.0855	29.0587
32	Literature	32	No	Spotted fever rickettsiae in ticks from the northern Sinai Governate, Egypt	Lange JV	1992	Egypt	Northern Sinai Governorate				First-level	33.7	30.5
33	Literature	33	No	Molecular Detection of Theileria annulata among Dairy Cattle and Vector Ticks in the Herat Area, Afghanistan	Samiurahman Amiri M	2019	Afghanistan	Herat Area				First-level	62.2167	34.2167
34	Literature	34	No	Seasonal Activity of Ticks on Small Ruminants in Tamil Nadu State, India	Latha BR	2004	India	Tamil Nadu				First-level	78.6569	11.1271
35	Literature	35	No	A Report on Molecular Detection and Phylogenetic Evaluation of Anaplasma marginale in Ticks and Blood Samples Collected from Cattle in District Layyah in Punjab (Pakistan)	Ashraf S,	2021	Pakistan	Punjab	Dera Ghazi Khan Division	Layyah District		Third-level	70.9456	30.9649
36	Literature	36	No	Epidemiology and Risk Mapping of hard ticks (Ixodidae) infecting Small Ruminants in Khyber Pakhtunkhwa Province, Pakistan	Iqbal Z	2023	Pakistan	Khyber Pakhtunkhwa	Peshawar Division	Peshawar	plain area	point	71.5325	34.0452
36	Literature	36	Yes	Epidemiology and Risk Mapping of hard ticks (Ixodidae) infecting Small Ruminants in Khyber Pakhtunkhwa Province, Pakistan	Iqbal Z	2023	Pakistan	Khyber Pakhtunkhwa	Malakand Division	Swat District	Hilly area	point	72.2414	34.6665
36	Literature	36	Yes	Epidemiology and Risk Mapping of hard ticks (Ixodidae) infecting Small Ruminants in Khyber Pakhtunkhwa Province, Pakistan	Iqbal Z	2023	Pakistan	Khyber Pakhtunkhwa	Hazara Division	Mansehra	Hilly area	point	73.3019	34.5347
36	Literature	36	Yes	Epidemiology and Risk Mapping of hard ticks (Ixodidae) infecting Small Ruminants in Khyber Pakhtunkhwa Province, Pakistan	Iqbal Z	2023	Pakistan	Khyber Pakhtunkhwa	Mardan Division	Mardan	plain area	point	72.0264	34.1182
37	Literature	37	No	Coxiella burnetii is widespread in ticks (Ixodidae) in the Xinjiang areas of China	Ni J	2020	China	Xinjiang Uygur Autonomous Region				First-level	87.627	43.7934
38	Literature	38	No	Tick-Borne Pathogens Shape the Native Microbiome Within Tick Vectors	Adegoke A	2020	Pakistan	Punjab	Gujranwala	Sialkot		Third-level	74.5313	32.4927
38	Literature	38	No	Tick-Borne Pathogens Shape the Native Microbiome Within Tick Vectors	Adegoke A	2020	Pakistan	Punjab	Gujrat	Gujrat		Third-level	74.0789	32.5728
38	Literature	38	No	Tick-Borne Pathogens Shape the Native Microbiome Within Tick Vectors	Adegoke A	2020	Pakistan	Punjab	Gujranwala	Gujranwala (GJW)		Third-level	74.19	32.1567
38	Literature	38	No	Tick-Borne Pathogens Shape the Native Microbiome Within Tick Vectors	Adegoke A	2020	Pakistan	Punjab	Lahore	Sheikhupura		Third-level	73.9781	31.7131
39	Literature	39	No	Ticks (Acari: Ixodida: Ixodidae and Argasidae) abundance and associated risk factors for animals in the natural habitat of Sanandaj suburb, Iran	Yakhchali M	2012	Iran	Kurdistan	Sanandaj area			Second-level	46.9833	35.3167
40	Literature	40	Yes	Prevalence of ticks (Acari: Ixodidae) and Theileria lestoquardi in sheep at El Huda and El Nuhud animals production research stations, Sudan	Magzoub A	2020	Sudan	Al Gezira			EI Huda station	point	33.5167	14.9167
40	Literature	40	Yes	Prevalence of ticks (Acari: Ixodidae) and Theileria lestoquardi in sheep at El Huda and El Nuhud animals production research stations, Sudan	Magzoub A	2020	Sudan	West Kordofan			El Nuhud station	point	28.4167	12.7
41	Literature	41	No	Molecular and Parasitological Survey of Ovine Piroplasmosis, Including the First Report of Theileria annulata (Apicomplexa: Theileridae) in Sheep and Goats from Turkey	Ozubek S	2016	Turkey	Adana				First-level	35.3167	37
41	Literature	41	No	Molecular and Parasitological Survey of Ovine Piroplasmosis, Including the First Report of Theileria annulata (Apicomplexa: Theileridae) in Sheep and Goats from Turkey	Ozubek S	2016	Turkey	Gaziantep				First-level	37.3667	37.05
41	Literature	41	No	Molecular and Parasitological Survey of Ovine Piroplasmosis, Including the First Report of Theileria annulata (Apicomplexa: Theileridae) in Sheep and Goats from Turkey	Ozubek S	2016	Turkey	Adiyaman				First-level	38.2667	37.75
42	Literature	42	No	Prevalence, associated determinants, and in vivo chemotherapeutic control of hard ticks (Acari: Ixodidae) infesting domestic goats (Capra hircus) of lower Punjab, Pakistan	Sajid MS	2010	Pakistan	Punjab				First-level	72.7097	31.1704
43	Literature	43	No	Nested PCR assay for detection of Theileria annulata in Hyalomma anatolicum infesting cattle from coastal Odisha, India	Dehuri M	2022	India	Odisha				First-level	84.27	20.2374
44	Literature	44	No	Morphometric Study on Male Specimens of Hyalomma anatolicum (Acari: Ixodidae) in West of Iran	Hosseini A	2011	Iran	Khuzestan	Ramhormoz			Second-level	49.6034	31.2881
44	Literature	44	No	Morphometric Study on Male Specimens of Hyalomma anatolicum (Acari: Ixodidae) in West of Iran	Hosseini A	2011	Iran	Khuzestan	Dashteazadegan			Second-level	49.0155	31.6077
44	Literature	44	No	Morphometric Study on Male Specimens of Hyalomma anatolicum (Acari: Ixodidae) in West of Iran	Hosseini A	2011	Iran	Lorestan	Selseleh	Alashtar		Third-level	48.2617	33.8632
44	Literature	44	No	Morphometric Study on Male Specimens of Hyalomma anatolicum (Acari: Ixodidae) in West of Iran	Hosseini A	2011	Iran	Lorestan	KouhDasht			Second-level	47.6066	33.533
44	Literature	44	No	Morphometric Study on Male Specimens of Hyalomma anatolicum (Acari: Ixodidae) in West of Iran	Hosseini A	2011	Iran	Lorestan	Mamolan			Second-level	47.9599	33.3782
45	Literature	45	No	An epidemiological study on Babesia infection in small ruminants in Mashhad suburb, Khorasan province, Iran	Razmi GR	2003	Iran	Razavi Khorasan Province	Mashhad County			Second-level	59.6119	36.2958
46	Literature	46	No	Molecular Survey and Genetic Characterization of Anaplasma marginale in Ticks Collected from Livestock Hosts in Pakistan	Khan Z	2022	Pakistan	Khyber Pakhtunkhwa	Peshawar Division	Peshawar		Third-level	71.5668	34.0398
46	Literature	46	No	Molecular Survey and Genetic Characterization of Anaplasma marginale in Ticks Collected from Livestock Hosts in Pakistan	Khan Z	2022	Pakistan	Khyber Pakhtunkhwa	Mardan Division	Mardan		Third-level	72.0506	34.1947
46	Literature	46	No	Molecular Survey and Genetic Characterization of Anaplasma marginale in Ticks Collected from Livestock Hosts in Pakistan	Khan Z	2022	Pakistan	Khyber Pakhtunkhwa	Peshawar Division	Charsadda		Third-level	71.7537	34.1613
46	Literature	46	No	Molecular Survey and Genetic Characterization of Anaplasma marginale in Ticks Collected from Livestock Hosts in Pakistan	Khan Z	2022	Pakistan	Khyber Pakhtunkhwa	Malakand Division	Swat		Third-level	72.4258	35.2227
46	Literature	46	No	Molecular Survey and Genetic Characterization of Anaplasma marginale in Ticks Collected from Livestock Hosts in Pakistan	Khan Z	2022	Pakistan	Khyber Pakhtunkhwa	Malakand Division	Shangla		Third-level	72.6003	34.8883
46	Literature	46	No	Molecular Survey and Genetic Characterization of Anaplasma marginale in Ticks Collected from Livestock Hosts in Pakistan	Khan Z	2022	Pakistan	Khyber Pakhtunkhwa	Malakand Division	Chitral		Third-level	71.7741	35.7699
47	Literature	47	No	Molecular surveillance of Theileria ovis, Theileria lestoquardi and Theileria annulata infection in sheep and ixodid ticks in Iran : original research	Razmi G	2013	Iran	Khorasan Razavi				First-level	59.1042	35.102
48	Literature	48	No	The hard ticks (Ixodidae) fauna of livestock in Sari suburb, Northern Iran	Haghi F M	2011	Iran	Mazandaran	Sari County	Sari suburb		Third-level	53.0586	36.5655
49	Literature	49	No	Prevalence of Theileria annulata infection in Hyalomma anatolicum anatolicum in Punjab state, India	Haque M	2010	India	Punjab	Patiala Division	Central plain (districts Ludhiana)		Third-level	75.8516	30.909
49	Literature	49	No	Prevalence of Theileria annulata infection in Hyalomma anatolicum anatolicum in Punjab state, India	Haque M	2010	India	Punjab	Patiala Division	Western semi arid (district Bathinda)		Third-level	75.0132	30.211
49	Literature	49	No	Prevalence of Theileria annulata infection in Hyalomma anatolicum anatolicum in Punjab state, India	Haque M	2010	India	Punjab	Patiala Division	Central plain (districts Ludhiana)		Third-level	75.8516	30.909
49	Literature	49	No	Prevalence of Theileria annulata infection in Hyalomma anatolicum anatolicum in Punjab state, India	Haque M	2010	India	Punjab	Patiala Division	Western semi arid (district Bathinda)		Third-level	75.0132	30.211
50	Literature	50	No	Studies on taxonomy of parasitic tick genus Hyalomma (Ixodida: Ixodidae) from Aurangabad district MS India	Paikade S	2019	India	Maharashtra	Aurangabad Division	Aurangabad		Third-level	75.3433	19.8761
51	Literature	51	No	A survey of ticks (Acari:Ixodidae) on cattle, sheep and goats in the Dohuk Governorate, Iraq	Omer LT	2007	Iraq	Dohuk				First-level	43.3271	36.7865
52	Literature	52	No	Investigation of Ixodidae ticks infesting camels at slaughterhouse and its potential role in transmitting Coxiella burnetii in Egypt	Ghoneim N H	2020	Egypt	Cairo				First-level	31.2357	30.0444
53	Literature	53	No	Prevalence and identification of tick species on large ruminants from district Rajanpur in Punjab Pakistan	Adil M M	2021	Pakistan	Punjab	Dera Ghazi Khan Division	Rajanpur	Saleemabad	point	71.4616	30.1702
53	Literature	53	No	Prevalence and identification of tick species on large ruminants from district Rajanpur in Punjab Pakistan	Adil M M	2021	Pakistan	Punjab	Dera Ghazi Khan Division	Rajanpur	Talai wala	point	70.6079	29.7341
53	Literature	53	No	Prevalence and identification of tick species on large ruminants from district Rajanpur in Punjab Pakistan	Adil M M	2021	Pakistan	Punjab	Dera Ghazi Khan Division	Rajanpur	Muhammad Pur	point	70.5504	29.5002
53	Literature	53	No	Prevalence and identification of tick species on large ruminants from district Rajanpur in Punjab Pakistan	Adil M M	2021	Pakistan	Punjab	Dera Ghazi Khan Division	Rajanpur	Jampur	point	70.592	29.6459
53	Literature	53	No	Prevalence and identification of tick species on large ruminants from district Rajanpur in Punjab Pakistan	Adil M M	2021	Pakistan	Punjab	Dera Ghazi Khan Division	Rajanpur	Dajal	point	70.377	29.5606
53	Literature	53	No	Prevalence and identification of tick species on large ruminants from district Rajanpur in Punjab Pakistan	Adil M M	2021	Pakistan	Punjab	Dera Ghazi Khan Division	Rajanpur	Hamza Sultan	point	70.2317	29.5303
54	Literature	54	No	Occurrence of Hyalomma, (Acari: Ixodidae) Koch, 1848 on domestic animal in the Union Territory of Dadra & Nagar Haveli, Indian	Khan V	2014	India	Dadra & Nagar Haveli				First-level	73.0169	20.1809
55	Literature	55	No	Detection of Coxiella burnetii from ticks by Polymerase Chain Reaction and Restriction Fragment Length Polymorphism	ALTAY Ç G	2013	Turkey					national level	34.925	38.9598
56	Literature	56	No	Identification of tick species infesting livestock in Dera Ismail Khan Pakistan	Jamil M	2021	Pakistan	Khyber Pakhtunkhwa				First-level	72.3311	34.9526
57	Literature	57	No	Hard Tick Species of Livestock and their Bioecology in Golestan Province, North of Iran	Sofizadeh A	2014	Iran	Golestan				First-level	53.85	36.4167
58	Literature	58	No	Prevalence and Seasonal Activity of Ticks Infesting Livestock in North West Areas of Iran	MORADI-ASL E	2020	Iran	Ardabil	Meshkin-Shahr County			Second-level	47.6777	38.3982
59	Literature	59	No	Emergence of fipronil resistance in cattle ticks Rhipicephalus microplus and Hyalomma anatolicum collected from Haryana, India	Gupta S	2021	India	Haryana				First-level	75.0317	29.5319
60	Literature	60	No	Comparative study of esterases in deltamethrin and diazinon resistant Rhipicephalus microplus and Hyalomma anatolicum ticks collected from the Trans-Gangetic plains of India	Gaur RS	2017	India	Haryana				First-level	75.7667	29.1667
61	Literature	61	No	Proteolytic enzyme activity and attenuation of virulence in Theileria annulata schizont-infected cells	Shkap V	2003	Uzbekistan					national level	64.5854	41.3773
62	Literature	62	No	Epidemiology of ixodid ticks in cattle population of various agro-climatic zones of Punjab, India	Singh NK	2013	India	Punjab	Jalandhar Division	Hoshiarpur (submountainundulating region )		Third-level	75.9149	31.4766
62	Literature	62	No	Epidemiology of ixodid ticks in cattle population of various agro-climatic zones of Punjab, India	Singh NK	2013	India	Punjab	Gurdaspur Division	Gurdaspur (undulating plain region)		Third-level	75.437	31.9446
62	Literature	62	No	Epidemiology of ixodid ticks in cattle population of various agro-climatic zones of Punjab, India	Singh NK	2013	India	Punjab	Amritsar Division	Amritsar (central plain region)		Third-level	74.8317	31.7732
62	Literature	62	No	Epidemiology of ixodid ticks in cattle population of various agro-climatic zones of Punjab, India	Singh NK	2013	India	Punjab	Patiala Division	Barnala (westernplain region)		Third-level	75.5468	30.3819
62	Literature	62	No	Epidemiology of ixodid ticks in cattle population of various agro-climatic zones of Punjab, India	Singh NK	2013	India	Punjab	Faridkot Division	Bathinda (western region)		Third-level	75.0132	30.211
63	Literature	63	No	Tick fauna of north-western India (Acarina : Metastigmata)	Miranpuri G S	1975	India	CHANDIGARH	CHANDIGARH			Second-level	76.7794	30.7333
63	Literature	63	No	Tick fauna of north-western India (Acarina : Metastigmata)	Miranpuri G S	1975	India	Haryana	Ambala	Ambala		Third-level	76.7821	30.3752
63	Literature	63	No	Tick fauna of north-western India (Acarina : Metastigmata)	Miranpuri G S	1975	India	Haryana	Ambala	Kurukshetra		Third-level	76.7798	29.9952
63	Literature	63	No	Tick fauna of north-western India (Acarina : Metastigmata)	Miranpuri G S	1975	India	Haryana	Ambala	Kurukshetra	Morthali village	point	76.5712	29.9958
63	Literature	63	No	Tick fauna of north-western India (Acarina : Metastigmata)	Miranpuri G S	1975	India	Haryana	Ambala	Kurukshetra	Kurukshetra	point	76.8783	29.9695
63	Literature	63	No	Tick fauna of north-western India (Acarina : Metastigmata)	Miranpuri G S	1975	India	Himachal pradesh	Kangra Division	Chamba district	Sarol	point	76.1175	32.5816
63	Literature	63	No	Tick fauna of north-western India (Acarina : Metastigmata)	Miranpuri G S	1975	India	Himachal pradesh	Kangra Division	Kangra district	Andhretta	point	76.5676	32.0401
63	Literature	63	No	Tick fauna of north-western India (Acarina : Metastigmata)	Miranpuri G S	1975	India	Himachal pradesh	Mandi Division	Kulu district	Dalhousie	point	75.9671	32.5353
63	Literature	63	No	Tick fauna of north-western India (Acarina : Metastigmata)	Miranpuri G S	1975	India	Himachal pradesh	Mandi Division	Kulu district	Dharamsala	point	76.3234	32.2191
63	Literature	63	No	Tick fauna of north-western India (Acarina : Metastigmata)	Miranpuri G S	1975	India	Himachal pradesh	Mandi Division	Kulu district	Babelinear Manikaran	point	77.3511	32.0268
63	Literature	63	No	Tick fauna of north-western India (Acarina : Metastigmata)	Miranpuri G S	1975	India	Himachal pradesh	Mandi Division	Kulu district		Third-level	76.5575	32.1018
63	Literature	63	No	Tick fauna of north-western India (Acarina : Metastigmata)	Miranpuri G S	1975	India	Himachal pradesh	Mandi Division	Mandi district	Chohal village	point	76.6831	31.3023
63	Literature	63	No	Tick fauna of north-western India (Acarina : Metastigmata)	Miranpuri G S	1975	India	Jammu and Kashmir	Kashmir Divisio	Baramnla	Sopore	point	74.4624	34.2868
63	Literature	63	No	Tick fauna of north-western India (Acarina : Metastigmata)	Miranpuri G S	1975	India	Jammu and Kashmir	Kashmir Divisio	Baramnla		Third-level	74.3499	34.199
63	Literature	63	No	Tick fauna of north-western India (Acarina : Metastigmata)	Miranpuri G S	1975	India	Jammu and Kashmir	Kashmir Divisio	Baramnla	Gulmarg	point	74.3805	34.0484
63	Literature	63	No	Tick fauna of north-western India (Acarina : Metastigmata)	Miranpuri G S	1975	India	Jammu and Kashmir	Jammu Division	Jammu	Central Cattle Breedin gCentre,Belicharana	point	74.8224	32.6796
63	Literature	63	No	Tick fauna of north-western India (Acarina : Metastigmata)	Miranpuri G S	1975	India	Jammu and Kashmir	Jammu Division	Jammu	Kharian village	point	73.8831	32.8142
63	Literature	63	No	Tick fauna of north-western India (Acarina : Metastigmata)	Miranpuri G S	1975	India	Jammu and Kashmir	Kashmir Division	Srinagar	Hazratbal	point	74.8375	34.1298
63	Literature	63	No	Tick fauna of north-western India (Acarina : Metastigmata)	Miranpuri G S	1975	India	Punjab	Amritsar Division	Amritsar	Patti	point	74.8566	31.2746
63	Literature	63	No	Tick fauna of north-western India (Acarina : Metastigmata)	Miranpuri G S	1975	India	Punjab	Amritsar Division	Amritsar	Attari	point	74.6019	31.5978
63	Literature	63	No	Tick fauna of north-western India (Acarina : Metastigmata)	Miranpuri G S	1975	India	Punjab	Amritsar Division	Amritsar	Amritsar	point	74.8722	31.6339
63	Literature	63	No	Tick fauna of north-western India (Acarina : Metastigmata)	Miranpuri G S	1975	India	Punjab	Amritsar Division	Amritsar	Wagha Border	point	74.5741	31.6047
63	Literature	63	No	Tick fauna of north-western India (Acarina : Metastigmata)	Miranpuri G S	1975	India	Punjab	Amritsar Division	Amritsar	Khemkaran	point	74.561	31.1466
63	Literature	63	No	Tick fauna of north-western India (Acarina : Metastigmata)	Miranpuri G S	1975	India	Punjab	Faridkot Division	Bhatinda	Bhuchomandi	point	75.0903	30.2132
63	Literature	63	No	Tick fauna of north-western India (Acarina : Metastigmata)	Miranpuri G S	1975	India	Punjab	Faridkot Division	Faridkot	Bargari	point	74.953	30.5209
63	Literature	63	No	Tick fauna of north-western India (Acarina : Metastigmata)	Miranpuri G S	1975	India	Punjab	Ferozepur Division（费罗兹普尔专区）	Ferozepur	Abohar	point	74.6168	30.9221
63	Literature	63	No	Tick fauna of north-western India (Acarina : Metastigmata)	Miranpuri G S	1975	India	Punjab	Ferozepur Division（费罗兹普尔专区）	Ferozepur	Fazilka	point	74.0279	30.4036
63	Literature	63	No	Tick fauna of north-western India (Acarina : Metastigmata)	Miranpuri G S	1975	India	Punjab	Gurdaspur Division	Gurdaspur	Kahnuwan	point	75.4476	31.9064
63	Literature	63	No	Tick fauna of north-western India (Acarina : Metastigmata)	Miranpuri G S	1975	India	Punjab	Gurdaspur Division	Gurdaspur	Pathankot	point	75.6522	32.2733
63	Literature	63	No	Tick fauna of north-western India (Acarina : Metastigmata)	Miranpuri G S	1975	India	Punjab	Jalandhar Division	Hoshiarpur	TalwandiDadian	point	75.5822	31.6258
63	Literature	63	No	Tick fauna of north-western India (Acarina : Metastigmata)	Miranpuri G S	1975	India	Punjab	Jalandhar Division	Hoshiarpur	Mukerian	point	75.6174	31.9501
63	Literature	63	No	Tick fauna of north-western India (Acarina : Metastigmata)	Miranpuri G S	1975	India	Punjab	Jalandhar Division	Kapurthala district	Patiala	point	76.3174	30.3098
63	Literature	63	No	Tick fauna of north-western India (Acarina : Metastigmata)	Miranpuri G S	1975	India	Punjab	Patiala Division	Ludhiana	Dhanda	point	75.7466	31.1142
63	Literature	63	No	Tick fauna of north-western India (Acarina : Metastigmata)	Miranpuri G S	1975	India	Punjab	Patiala Division	Ludhiana	Hiran	point	76.0356	30.8597
63	Literature	63	No	Tick fauna of north-western India (Acarina : Metastigmata)	Miranpuri G S	1975	India	Punjab	Patiala Division	Ludhiana	Pamal	point	75.7395	30.8375
63	Literature	63	No	Tick fauna of north-western India (Acarina : Metastigmata)	Miranpuri G S	1975	India	Punjab	Patiala Division	Ludhiana	KilaRaipur	point	75.8229	30.7624
63	Literature	63	No	Tick fauna of north-western India (Acarina : Metastigmata)	Miranpuri G S	1975	India	Punjab	Rupnagar Division	Ropar district	Kharar	point	76.6275	30.7569
63	Literature	63	No	Tick fauna of north-western India (Acarina : Metastigmata)	Miranpuri G S	1975	India	Punjab	Patiala Division	Sangrur	Lehragagga	point	75.8105	29.9353
63	Literature	63	No	Tick fauna of north-western India (Acarina : Metastigmata)	Miranpuri G S	1975	India	Rajasthan	Jaipur Division	Pilani	Pilani	point	75.6092	28.3802
63	Literature	63	No	Tick fauna of north-western India (Acarina : Metastigmata)	Miranpuri G S	1975	India	Uttar Pradesh	Garhwal Division	Dehradun		Third-level	78.029	30.3176
63	Literature	63	No	Tick fauna of north-western India (Acarina : Metastigmata)	Miranpuri G S	1975	India	Uttar Pradesh	Garhwal Division	Dehradun	Gadhwal village	point	78.1635	29.3424
63	Literature	63	No	Tick fauna of north-western India (Acarina : Metastigmata)	Miranpuri G S	1975	India	Uttar Pradesh	Saharanpur Division	Saharanpur	Saharanpur	point	77.5552	29.968
63	Literature	63	No	Tick fauna of north-western India (Acarina : Metastigmata)	Miranpuri G S	1975	India	Uttar Pradesh	Saharanpur Division	Saharanpur	Laksar Station	point	77.9215	29.8186
64	Literature	64	No	Spatial surveillance and risk factor assessment of ixodid ticks in cattle population of Himachal Shivalik hill zone of North-Western Himalayas	Sharma K	2021	India	Himachal Pradesh				First-level	77.3493	31.8168
65	Literature	65	Yes	Molecular Investigation of Francisella-Like Endosymbiont in Ticks and Francisella tularensis in Ixodid Ticks and Mosquitoes in Turkey	Duzlu O	2016	Turkey	Kayseri	Kayseri			point	34.4	38.9333
66	Literature	66	Yes	Studies on prevalence, risk indicators and control options for tick infestation in ruminants	Asmaa N M	2014	Egypt	Beni Suef Governorate	Beni-Suef district			point	31.4	30.13
67	Literature	67	No	Crimean-Congo Hemorrhagic Fever in the One-Humped Camel (Camelus dromedarius) in East and Northeast of Iran	Champour M	2016	Iran	Khorasan-e-Shomali				First-level	57.2819	37.3744
67	Literature	67	No	Crimean-Congo Hemorrhagic Fever in the One-Humped Camel (Camelus dromedarius) in East and Northeast of Iran	Champour M	2016	Iran	Khorasan-e- Razavi				First-level	59.1042	35.102
67	Literature	67	No	Crimean-Congo Hemorrhagic Fever in the One-Humped Camel (Camelus dromedarius) in East and Northeast of Iran	Champour M	2016	Iran	Khorasan-e-Jonoobi				First-level	59.1042	32.5175
68	Literature	68	No	Prevalence and distribution of tropical theileriosis in eastern Turkey	Dumanli N	2005	Turkey	Diyarbakir	Diyarbakir			Second-level	40.211	37.9249
68	Literature	68	No	Prevalence and distribution of tropical theileriosis in eastern Turkey	Dumanli N	2005	Turkey	Bingol	Bingol			Second-level	40.4966	38.8854
68	Literature	68	No	Prevalence and distribution of tropical theileriosis in eastern Turkey	Dumanli N	2005	Turkey	Mus	Mus			Second-level	41.4911	38.7345
69	Literature	69	No	Epidemiology of ixodid ticks in buffaloes (Bubalus bubalis) of Punjab, India	Singh N K	2016	India	Punjab				First-level	75.375	31.0167
70	Literature	70	No	Prevalence and identification of tick species (Ixodidae) on domestic animals in district Multan, Punjab Pakistan	Shahid MF	2020	Pakistan	Punjab	Multan	Multan District	Shujabad Tehsil	point	71.3234	29.8675
70	Literature	70	No	Prevalence and identification of tick species (Ixodidae) on domestic animals in district Multan, Punjab Pakistan	Shahid MF	2020	Pakistan	Punjab	Multan	Multan District	Jalalpur Pirwala	point	71.2237	29.5037
70	Literature	70	No	Prevalence and identification of tick species (Ixodidae) on domestic animals in district Multan, Punjab Pakistan	Shahid MF	2020	Pakistan	Punjab	Multan	Multan		Third-level	71.5249	30.1574
71	Literature	71	No	Oviposition in Hyalomma anatolicum anatolicum (Koch, 1844)(Ixodoidea: Ixodidae)	Snow KR	1966	India	Uttar Pradesh	Bareilly	Bareilly	Izatnager	point	79.4245	28.4026
72	Literature	72	No	Association of SFG Rickettsia massiliae and Candidatus Rickettsia shennongii with Different Hard Ticks Infesting Livestock Hosts	Shehla S	2023	Pakistan	Khyber Pakhtunkhwa	Peshawar Division	Charsadda		Third-level	71.7537	34.1613
72	Literature	72	No	Association of SFG Rickettsia massiliae and Candidatus Rickettsia shennongii with Different Hard Ticks Infesting Livestock Hosts	Shehla S	2023	Pakistan	Khyber Pakhtunkhwa	Peshawar Division	Peshawar District		Third-level	71.5668	34.0398
72	Literature	72	No	Association of SFG Rickettsia massiliae and Candidatus Rickettsia shennongii with Different Hard Ticks Infesting Livestock Hosts	Shehla S	2023	Pakistan	Khyber Pakhtunkhwa	Mardan Division	Mardan		Third-level	72.0506	34.1947
72	Literature	72	No	Association of SFG Rickettsia massiliae and Candidatus Rickettsia shennongii with Different Hard Ticks Infesting Livestock Hosts	Shehla S	2023	Pakistan	Khyber Pakhtunkhwa	Mardan Division	Swabi		Third-level	72.4613	34.1241
72	Literature	72	No	Association of SFG Rickettsia massiliae and Candidatus Rickettsia shennongii with Different Hard Ticks Infesting Livestock Hosts	Shehla S	2023	Pakistan	Khyber Pakhtunkhwa	Bannu Division	Lakki Marwat		Third-level	70.9012	32.6135
72	Literature	72	No	Association of SFG Rickettsia massiliae and Candidatus Rickettsia shennongii with Different Hard Ticks Infesting Livestock Hosts	Shehla S	2023	Pakistan	Khyber Pakhtunkhwa	Bannu Division	Bannu		Third-level	70.6367	32.9033
72	Literature	72	No	Association of SFG Rickettsia massiliae and Candidatus Rickettsia shennongii with Different Hard Ticks Infesting Livestock Hosts	Shehla S	2023	Pakistan	Khyber Pakhtunkhwa	Peshawar Division	Nowshera		Third-level	71.9876	34.0105
72	Literature	72	No	Association of SFG Rickettsia massiliae and Candidatus Rickettsia shennongii with Different Hard Ticks Infesting Livestock Hosts	Shehla S	2023	Pakistan	Khyber Pakhtunkhwa	Malakand Division	Bajaur		Third-level	71.5249	34.7865
72	Literature	72	No	Association of SFG Rickettsia massiliae and Candidatus Rickettsia shennongii with Different Hard Ticks Infesting Livestock Hosts	Shehla S	2023	Pakistan	Khyber Pakhtunkhwa	Malakand Division	Malakand		Third-level	71.9046	34.503
72	Literature	72	No	Association of SFG Rickettsia massiliae and Candidatus Rickettsia shennongii with Different Hard Ticks Infesting Livestock Hosts	Shehla S	2023	Pakistan	Khyber Pakhtunkhwa	Malakand Division	Dir Lower		Third-level	71.8097	34.9161
72	Literature	72	No	Association of SFG Rickettsia massiliae and Candidatus Rickettsia shennongii with Different Hard Ticks Infesting Livestock Hosts	Shehla S	2023	Pakistan	Khyber Pakhtunkhwa	Malakand Division	Buner		Third-level	72.6151	34.3943
72	Literature	72	No	Association of SFG Rickettsia massiliae and Candidatus Rickettsia shennongii with Different Hard Ticks Infesting Livestock Hosts	Shehla S	2023	Pakistan	Khyber Pakhtunkhwa	Malakand Division	Swat		Third-level	72.3548	34.8065
73	Literature	73	No	Determination the frequency of Ixodid ticks on the sheep in Khorasan Razavi province, Iran	Rashtibaf M	2011	Iran	Khorasan Razavi				First-level	59.1042	35.102
74	Literature	74	No	A preliminary evaluation of tick cement-cone protein extract for a vaccine against Hyalomma infestation	Rafiq N	2022	Pakistan	Baluchistan	Quetta Division	Quetta district		Third-level	66.9498	30.173
75	Literature	75	No	Epidemiologic profile of hard ticks and molecular characterization of Rhipicephalus microplus infesting cattle in central part of Khyber Pakhtunkhwa, Pakistan	Sultan S	2022	Pakistan	Khyber Pakhtunkhwa				First-level	72.3311	34.9526
76	Literature	76	No	Bovine Babesiosis: Seroprevalence and Ticks Associated with Cattle from Two Different Regions of Morocco	Sahibi H	1998	Morocco	Gharb-Chrarda-Beni Hsen				First-level	-5.89875	34.5434
76	Literature	76	No	Bovine Babesiosis: Seroprevalence and Ticks Associated with Cattle from Two Different Regions of Morocco	Sahibi H	1998	Morocco	Marrakech-Tensift	Al Haouz			Second-level	-7.87224	31.2957
77	Literature	77	No	Prevalence of tick infestation in dromedary camels (Camelus dromedarius) brought for slaughter in Mashhad abattoir, Iran	Moshaverinia A	2013	Iran	Mashhad				First-level	59.6067	36.2972
78	Literature	78	No	Seasonal distribution and faunistic of ticks in the Alashtar county (Lorestan Province), Iran	Davari B	2017	Iran	Lorestan	Alashtar county			Second-level	48.2617	33.8632
79	Literature	79	No	Transitory lameness in sheep due to Hyalomma spp. infestation in Urmia, Iran	Azizi S	2006	Iran	West Azerbaijan Province	Urmia County	Central District	Urmia	point	45.0786	37.5497
80	Literature	80	No	Molecular detection of Coxiella spp. in ticks (Ixodidae and Argasidae) infesting domestic and wild animals: with notes on the epidemiology of tick-borne Coxiella burnetii in Asia	Ali A	2023	Pakistan	Khyber Pakhtunkhwa	Bannu Division	Lakki Marwat		Third-level	70.916	32.5993
80	Literature	80	No	Molecular detection of Coxiella spp. in ticks (Ixodidae and Argasidae) infesting domestic and wild animals: with notes on the epidemiology of tick-borne Coxiella burnetii in Asia	Ali A	2023	Pakistan	Khyber Pakhtunkhwa	Hazara Division	Mansehra		Third-level	73.1992	34.3271
80	Literature	80	No	Molecular detection of Coxiella spp. in ticks (Ixodidae and Argasidae) infesting domestic and wild animals: with notes on the epidemiology of tick-borne Coxiella burnetii in Asia	Ali A	2023	Pakistan	Khyber Pakhtunkhwa	Malakand Division	Dir Lower		Third-level	71.8964	34.8364
80	Literature	80	No	Molecular detection of Coxiella spp. in ticks (Ixodidae and Argasidae) infesting domestic and wild animals: with notes on the epidemiology of tick-borne Coxiella burnetii in Asia	Ali A	2023	Pakistan	Khyber Pakhtunkhwa	Hazara Division	Abbottabad		Third-level	73.2215	34.1534
80	Literature	80	No	Molecular detection of Coxiella spp. in ticks (Ixodidae and Argasidae) infesting domestic and wild animals: with notes on the epidemiology of tick-borne Coxiella burnetii in Asia	Ali A	2023	Pakistan	Khyber Pakhtunkhwa	Malakand Division	Buner		Third-level	72.5573	34.4591
80	Literature	80	No	Molecular detection of Coxiella spp. in ticks (Ixodidae and Argasidae) infesting domestic and wild animals: with notes on the epidemiology of tick-borne Coxiella burnetii in Asia	Ali A	2023	Pakistan	Khyber Pakhtunkhwa	Peshawar Division	Charsadda		Third-level	71.7554	34.1613
80	Literature	80	No	Molecular detection of Coxiella spp. in ticks (Ixodidae and Argasidae) infesting domestic and wild animals: with notes on the epidemiology of tick-borne Coxiella burnetii in Asia	Ali A	2023	Pakistan	Khyber Pakhtunkhwa	Malakand Division	Chitral		Third-level	71.7598	35.7271
81	Literature	81	No	Infestation rate and distribution of hard ticks on cattle in the Eastern Anatolia Region of Turkey	Deger M S	2016	Turkey	Agri	Dogubayazit District			Second-level	44.070536	39.547722
81	Literature	81	No	Infestation rate and distribution of hard ticks on cattle in the Eastern Anatolia Region of Turkey	Deger M S	2017	Turkey	Ardahan	Gole			Second-level	42.608953	40.793502
81	Literature	81	No	Infestation rate and distribution of hard ticks on cattle in the Eastern Anatolia Region of Turkey	Deger M S	2018	Turkey	Bingol	Karliova			Second-level	41.013746	39.298070
81	Literature	81	No	Infestation rate and distribution of hard ticks on cattle in the Eastern Anatolia Region of Turkey	Deger M S	2019	Turkey	Bitlis	Tatvan			Second-level	42.281207	38.502539
81	Literature	81	No	Infestation rate and distribution of hard ticks on cattle in the Eastern Anatolia Region of Turkey	Deger M S	2020	Turkey	Elazig	Sivrice			Second-level	39.308766	38.447055
81	Literature	81	No	Infestation rate and distribution of hard ticks on cattle in the Eastern Anatolia Region of Turkey	Deger M S	2021	Turkey	Erzincan	Otlukbeli			Second-level	40.022440	39.973712
81	Literature	81	No	Infestation rate and distribution of hard ticks on cattle in the Eastern Anatolia Region of Turkey	Deger M S	2022	Turkey	Erzurum	Pasinler			Second-level	41.666981	39.977210
81	Literature	81	No	Infestation rate and distribution of hard ticks on cattle in the Eastern Anatolia Region of Turkey	Deger M S	2023	Turkey	Hakkari	Yüksekova			Second-level	44.299884	37.569302
81	Literature	81	No	Infestation rate and distribution of hard ticks on cattle in the Eastern Anatolia Region of Turkey	Deger M S	2024	Turkey	Igdir	Tuzluca			Second-level	43.662843	40.040108
81	Literature	81	No	Infestation rate and distribution of hard ticks on cattle in the Eastern Anatolia Region of Turkey	Deger M S	2025	Turkey	Kars	Kagızman			Second-level	43.119215	40.141141
81	Literature	81	No	Infestation rate and distribution of hard ticks on cattle in the Eastern Anatolia Region of Turkey	Deger M S	2026	Turkey	Malatya	Puturge			Second-level	38.869214	38.195829
81	Literature	81	No	Infestation rate and distribution of hard ticks on cattle in the Eastern Anatolia Region of Turkey	Deger M S	2027	Turkey	Mus	Bulanik			Second-level	42.267420	39.096794
81	Literature	81	No	Infestation rate and distribution of hard ticks on cattle in the Eastern Anatolia Region of Turkey	Deger M S	2028	Turkey	Van	Gevas			Second-level	43.105160	38.297786
81	Literature	81	No	Infestation rate and distribution of hard ticks on cattle in the Eastern Anatolia Region of Turkey	Deger M S	2029	Turkey	Tunceli	Pertek			Second-level	39.325007	38.867598
82	Literature	82	No	Distribution and biodiversity components of hard ticks as potential vectors of Crimean-Congo haemorrhagic fever virus (CCHFV) in borderline of Iran-Afghanistan	Jafari A	2021	Iran	Sistan and Baluchestan	Zabol			Second-level	60.8564	29.5142
82	Literature	82	No	Distribution and biodiversity components of hard ticks as potential vectors of Crimean-Congo haemorrhagic fever virus (CCHFV) in borderline of Iran-Afghanistan	Jafari A	2021	Iran	Sistan and Baluchestan	Hamun county			Second-level	61.2335	30.4864
82	Literature	82	No	Distribution and biodiversity components of hard ticks as potential vectors of Crimean-Congo haemorrhagic fever virus (CCHFV) in borderline of Iran-Afghanistan	Jafari A	2021	Iran	Sistan and Baluchestan	Zahak			Second-level	61.6792	30.8914
82	Literature	82	No	Distribution and biodiversity components of hard ticks as potential vectors of Crimean-Congo haemorrhagic fever virus (CCHFV) in borderline of Iran-Afghanistan	Jafari A	2021	Iran	Sistan and Baluchestan	Nimruz			Second-level	60.7679	31.1288
82	Literature	82	No	Distribution and biodiversity components of hard ticks as potential vectors of Crimean-Congo haemorrhagic fever virus (CCHFV) in borderline of Iran-Afghanistan	Jafari A	2021	Iran	South Khorasan	Birjand			Second-level	59.2896	32.8894
82	Literature	82	No	Distribution and biodiversity components of hard ticks as potential vectors of Crimean-Congo haemorrhagic fever virus (CCHFV) in borderline of Iran-Afghanistan	Jafari A	2021	Iran	South Khorasan	Khusf			Second-level	58.8882	32.7786
82	Literature	82	No	Distribution and biodiversity components of hard ticks as potential vectors of Crimean-Congo haemorrhagic fever virus (CCHFV) in borderline of Iran-Afghanistan	Jafari A	2021	Iran	South Khorasan	Sarbisheh			Second-level	59.7954	32.5784
83	Literature	83	No	Phylogenetic analysis of some hard ticks from India using mitochondrial 16s rDNA	Kaur H	2016	India	Haryana	Rohtak Division	Sonipat District	Garhi Brahmanan	point	76.9938	28.996
83	Literature	83	No	Phylogenetic analysis of some hard ticks from India using mitochondrial 16s rDNA	Kaur H	2016	India	Haryana	Rohtak Division	Sonipat District		Third-level	77.0151	28.993
83	Literature	83	No	Phylogenetic analysis of some hard ticks from India using mitochondrial 16s rDNA	Kaur H	2016	India	Haryana	Rohtak Division	Sonipat District	Gangana	point	76.6138	29.2373
83	Literature	83	No	Phylogenetic analysis of some hard ticks from India using mitochondrial 16s rDNA	Kaur H	2016	India	Haryana	Rohtak Division	Jind District	JindRoad	point	76.5113	29.2429
83	Literature	83	No	Phylogenetic analysis of some hard ticks from India using mitochondrial 16s rDNA	Kaur H	2016	India	Haryana	Rohtak Division	Sonipat District	Gohana	point	76.6945	29.1393
84	Literature	84	No	Tick distribution and detection of Babesia and Theileria species in Eastern and Southern Kazakhstan	Sang C	2021	Kazakhstan	Jambyl				First-level	72.7618	42.9439
85	Literature	85	No	Molecular identification of protozoal and bacterial organisms in domestic animals and their infesting ticks from north-eastern Algeria	Sadeddine R	2019	Algeria					national level	1.65962	28.0339
86	Literature	86	No	In vitro assessment of the acaricidal activity of Piper longum, Piper nigrum, and Zingiber officinale extracts against Hyalomma anatolicum ticks	Singh NK	2017	India	Punjab				First-level	74.5326	30.2874
87	Literature	87	No	Investigation of ticks infecting sheep and seasonal changes of their population in Eyvan city	Bochani N	2018	Iran	Ilam	Eyvan	Eyvan		Third-level	46.1708	33.9116
88	Literature	88	No	Survey of tick species distribution in sheep and goats in Tamil Nadu, India	Vathsala M	2007	India	Tamil Nadu				First-level	78.6569	11.1271
89	Literature	89	No	Detection of Theileria equi infection in ixodid ticks of equines using nested polymerase chain reaction from Punjab, India	Sumbria D	2017	India	Punjab				First-level	75.375	31.0167
90	Literature	90	No	Characterization of Novel Reoviruses Wad Medani Virus (Orbivirus) and Kundal Virus (Coltivirus) Collected from Hyalomma anatolicum Ticks in India during Surveillance for Crimean Congo Hemorrhagic Fever	Yadav PD	2019	India	Gujarat	Bhavnagar Division	Amreli		Third-level	71.2873	21.4444
91	Literature	91	No	First report of spotted fever group Rickettsia aeschlimannii in Hyalomma turanicum, Haemaphysalis bispinosa, and Haemaphysalis montgomeryi infesting domestic animals: updates on the epidemiology of tick-borne Rickettsia aeschlimannii	Majid A	2023	Pakistan	Khyber Pakhtunkhwa	Peshawar Division	Mohmand agency		Third-level	71.2874	34.5356
91	Literature	91	No	First report of spotted fever group Rickettsia aeschlimannii in Hyalomma turanicum, Haemaphysalis bispinosa, and Haemaphysalis montgomeryi infesting domestic animals: updates on the epidemiology of tick-borne Rickettsia aeschlimannii	Majid A	2023	Pakistan	Khyber Pakhtunkhwa	Malakand Division	Bajaur		Third-level	71.5249	34.7865
91	Literature	91	No	First report of spotted fever group Rickettsia aeschlimannii in Hyalomma turanicum, Haemaphysalis bispinosa, and Haemaphysalis montgomeryi infesting domestic animals: updates on the epidemiology of tick-borne Rickettsia aeschlimannii	Majid A	2023	Pakistan	Khyber Pakhtunkhwa	Peshawar Division	Charsadda		Third-level	71.7504	34.1682
91	Literature	91	No	First report of spotted fever group Rickettsia aeschlimannii in Hyalomma turanicum, Haemaphysalis bispinosa, and Haemaphysalis montgomeryi infesting domestic animals: updates on the epidemiology of tick-borne Rickettsia aeschlimannii	Majid A	2023	Pakistan	Khyber Pakhtunkhwa	Mardan Division	Mardan		Third-level	72.0404	34.1986
91	Literature	91	No	First report of spotted fever group Rickettsia aeschlimannii in Hyalomma turanicum, Haemaphysalis bispinosa, and Haemaphysalis montgomeryi infesting domestic animals: updates on the epidemiology of tick-borne Rickettsia aeschlimannii	Majid A	2023	Pakistan	Khyber Pakhtunkhwa	Mardan Division	Swabi		Third-level	72.4732	34.0719
92	Literature	92	No	Ixodid tick species and two tick-borne pathogens in three areas in the Sudan.	Shuaib YA	2020	Sudan	West Darfur				First-level	23.0012	12.8463
92	Literature	92	No	Ixodid tick species and two tick-borne pathogens in three areas in the Sudan.	Shuaib YA	2020	Sudan	Al Jazeera				First-level	33.2589	14.4272
92	Literature	92	No	Ixodid tick species and two tick-borne pathogens in three areas in the Sudan.	Shuaib YA	2020	Sudan	River Nile				First-level	33.7965	17.114
93	Literature	93	No	Ticks circulate Anaplasma, Ehrlichia, Babesia and Theileria parasites in North of Iran	Bekloo AJ	2017	Iran	Golestan	Gonbad-eKavus County			Second-level	55.0606	37.6088
93	Literature	93	No	Ticks circulate Anaplasma, Ehrlichia, Babesia and Theileria parasites in North of Iran	Bekloo AJ	2017	Iran	Golestan	Maraveh Tapeh County			Second-level	55.8877	37.8307
94	Literature	94	No	Identification of hard ticks collected from sheep naturally infected with Anaplasma ovis in Isfahan province, central Iran	Noaman V	2012	Iran	Isfahan				First-level	51.666	32.6539
95	Literature	95	No	PCR-based Detection of Babesia spp. Infection in Collected Ticks from Cattle in West and North-West of Iran	Tavassoli M	2013	Iran	Kurdistan				First-level	47.1362	35.3824
95	Literature	95	No	PCR-based Detection of Babesia spp. Infection in Collected Ticks from Cattle in West and North-West of Iran	Tavassoli M	2013	Iran	West Azerbaijan				First-level	45	37.7595
96	Literature	96	No	Prevalence of Theileria spp. infection in sheep in South Khorasan province, Iran	Razmi GR	2006	Iran	South Khorasan				First-level	60.5821	27.53
97	Literature	97	No	Status of tick infestation of cattle in the Kayseri region of Turkey	Ica A	2007	Turkey	Kayseri				First-level	35.4825	38.7194
98	Literature	98	No	Molecular Assay on Detection of Crimean Congo Hemorrhagic Fever (CCHF) Virus in Ixodid Ticks Collected from Livestock in Slaughterhouse from South of Iran	Salehi-Vaziri M	2020	Iran	Kerman	Rafsanjan County	Rafsanjan City		Third-level	55.9863	30.4039
99	Literature	99	Yes	A report on tick burden and molecular detection of tick-borne pathogens in cattle blood samples collected from four regions in Saudi Arabia	Alanazi AD	2021	Saudi Arabia	Riyadh Province	Riyadh Governorate	Riyadh		point	45.5	24
99	Literature	99	No	A report on tick burden and molecular detection of tick-borne pathogens in cattle blood samples collected from four regions in Saudi Arabia	Alanazi AD	2021	Saudi Arabia	Riyadh Province	Al‑Kharj Governorate	Al‑Kharj		Third-level	47.3	24.1333
99	Literature	99	No	A report on tick burden and molecular detection of tick-borne pathogens in cattle blood samples collected from four regions in Saudi Arabia	Alanazi AD	2021	Saudi Arabia	Eastern Province	Al-Hasa Governorate	Al-Hasa		Third-level	49.6	25.3833
99	Literature	99	Yes	A report on tick burden and molecular detection of tick-borne pathogens in cattle blood samples collected from four regions in Saudi Arabia	Alanazi AD	2021	Saudi Arabia	Qassim Province				point	42.8667	25.8
100	Literature	100	No	Field efficacy of flumethrin pour-on against livestock ticks in Iran	Vatandoost H	2012	Iran	Ardabil				First-level	48.2972	38.2514
101	Literature	101	No	Guardians of the Herd: Molecular Surveillance of Tick Vectors Uncovers Theileriosis Perils in Large Ruminants	Sajid MS	2023	Pakistan	Punjab	Faisalabad Division	Toba Tek Singh		Third-level	72.48	30.98
102	Literature	102	No	Crimean-Congo hemorrhagic fever virus in ticks in Turkey: A broad range tick surveillance study	Orkun Ö	2017	Turkey					national level	34.925	38.9598
103	Literature	103	No	Incidence, species and attachment sites of Ixodidae ticks in cattle, sheep and goats in Algeria	Derradj L	2022	Algeria	Mila				First-level	6.15272	36.3648
104	Literature	104	No	Species diversity and geographic distribution of hard ticks (Acari: Ixodoidea: Ixodidae) infesting domestic ruminants, in Qazvin Province, Iran	Shemshad K	2011	Iran	Qazvin				First-level	50.0046	36.2795
105	Literature	105	No	Zahedan rhabdovirus, a novel virus detected in ticks from Iran	Dilcher M	2015	Iran	Sistan and Baluchestan	Zahedan			Second-level	60.8842	29.4519
106	Literature	106	No	Hedgehogs (Erinaceus europaeus) as a Source of Ectoparasites in Urban-suburban Areas of Northwest of Iran	Hajipour N	2012	Iran	Azerbaijan,East	Tabriz County	Tabriz		Third-level	46.2962	38.074
107	Literature	107	No	Comprehensive screening of tick-borne microorganisms indicates that a great variety of pathogens are circulating between hard ticks (Ixodoidea: Ixodidae) and domestic ruminants in natural foci of Anatolia	Orkun Ö	2022	Turkey					national level	34.925	38.9598
108	Literature	108	No	Genetic diversity, piroplasms and trypanosomes in Rhipicephalus microplus and Hyalomma anatolicum collected from cattle in northern Pakistan	Zeb J	2019	Pakistan	Khyber Pakhtunkhwa	Malakand Division	Bajaur Agency		Third-level	71.5249	34.7865
109	Literature	109	No	Antibodies against rickettsia in humans and potential vector ticks from Dhofar, Oman	Idris MA	2000	Oman	Dhofar				First-level	54.1425	17.0321
110	Literature	110	No	Molecular evidence of Borrelia theileri and closely related Borrelia spp. in hard ticks infesting domestic animals	Khan M	2023	Pakistan	Khyber Pakhtunkhwa				First-level	72.3311	34.9526
111	Literature	111	No	Morphological and molecular characterization of ticks infesting cattle and buffaloes in different agro-climatic zones in Andhra Pradesh, India, and factors associated with high tick prevalence	Kandi S	2022	India	Andhra Pradesh				First-level	79.5603	15.3484
112	Literature	112	No	Molecular prevalence of Anaplasma marginale in ruminants and Rhipicephalus ticks in northern Pakistan	Ali S	2023	Pakistan	Khyber Pakhtunkhwa	Bannu Division	North Waziristan District	Miran shah	point	70.0401	33.0007
112	Literature	112	Yes	Molecular prevalence of Anaplasma marginale in ruminants and Rhipicephalus ticks in northern Pakistan	Ali S	2023	Pakistan	Khyber Pakhtunkhwa	Dera Ismail Khan Division	Birmal		point	69.444	32.5423
112	Literature	112	Yes	Molecular prevalence of Anaplasma marginale in ruminants and Rhipicephalus ticks in northern Pakistan	Ali S	2023	Pakistan	Khyber Pakhtunkhwa	Dera Ismail Khan Division	Tank District	Tank	point	70.1638	32.581
113	Literature	113	No	Prevalence of cattle ticks in various agro-ecological zones of Khyber Pakhtunkhwa, and evaluation of botanical extracts against Hyalomma detritum	Muhammad K	2023	Pakistan	Khyber Pakhtunkhwa	Malakand Division	Dir		Third-level	71.9994	35.2858
113	Literature	113	No	Prevalence of cattle ticks in various agro-ecological zones of Khyber Pakhtunkhwa, and evaluation of botanical extracts against Hyalomma detritum	Muhammad K	2023	Pakistan	Khyber Pakhtunkhwa	Malakand Division	Swat		Third-level	72.3548	34.8065
113	Literature	113	No	Prevalence of cattle ticks in various agro-ecological zones of Khyber Pakhtunkhwa, and evaluation of botanical extracts against Hyalomma detritum	Muhammad K	2023	Pakistan	Khyber Pakhtunkhwa	Malakand Division	Shangla		Third-level	72.6003	34.8883
113	Literature	113	No	Prevalence of cattle ticks in various agro-ecological zones of Khyber Pakhtunkhwa, and evaluation of botanical extracts against Hyalomma detritum	Muhammad K	2023	Pakistan	Khyber Pakhtunkhwa	Hazara Division	Mansehra		Third-level	73.1992	34.3271
113	Literature	113	No	Prevalence of cattle ticks in various agro-ecological zones of Khyber Pakhtunkhwa, and evaluation of botanical extracts against Hyalomma detritum	Muhammad K	2023	Pakistan	Khyber Pakhtunkhwa	Hazara Division	Abbottabad		Third-level	73.2215	34.1688
113	Literature	113	No	Prevalence of cattle ticks in various agro-ecological zones of Khyber Pakhtunkhwa, and evaluation of botanical extracts against Hyalomma detritum	Muhammad K	2023	Pakistan	Khyber Pakhtunkhwa	Hazara Division	Haripur		Third-level	72.9106	33.9946
113	Literature	113	No	Prevalence of cattle ticks in various agro-ecological zones of Khyber Pakhtunkhwa, and evaluation of botanical extracts against Hyalomma detritum	Muhammad K	2023	Pakistan	Khyber Pakhtunkhwa	Kohat Division	Kohat		Third-level	71.4429	33.5888
113	Literature	113	No	Prevalence of cattle ticks in various agro-ecological zones of Khyber Pakhtunkhwa, and evaluation of botanical extracts against Hyalomma detritum	Muhammad K	2023	Pakistan	Khyber Pakhtunkhwa	Peshawar Division	Peshawar		Third-level	71.5249	34.0151
113	Literature	113	No	Prevalence of cattle ticks in various agro-ecological zones of Khyber Pakhtunkhwa, and evaluation of botanical extracts against Hyalomma detritum	Muhammad K	2023	Pakistan	Khyber Pakhtunkhwa	Peshawar Division	Charsadda		Third-level	71.7504	34.1682
113	Literature	113	No	Prevalence of cattle ticks in various agro-ecological zones of Khyber Pakhtunkhwa, and evaluation of botanical extracts against Hyalomma detritum	Muhammad K	2023	Pakistan	Khyber Pakhtunkhwa	Kohat Division	Karak		Third-level	71.0973	33.1275
113	Literature	113	No	Prevalence of cattle ticks in various agro-ecological zones of Khyber Pakhtunkhwa, and evaluation of botanical extracts against Hyalomma detritum	Muhammad K	2023	Pakistan	Punjab	Bannu Division	Bannu		Third-level	70.9116	31.8435
113	Literature	113	No	Prevalence of cattle ticks in various agro-ecological zones of Khyber Pakhtunkhwa, and evaluation of botanical extracts against Hyalomma detritum	Muhammad K	2023	Pakistan	Punjab	Dera Ismail Khan Division	Dera Ismail Khan		Third-level	70.9019	31.8625
113	Literature	113	No	Prevalence of cattle ticks in various agro-ecological zones of Khyber Pakhtunkhwa, and evaluation of botanical extracts against Hyalomma detritum	Muhammad K	2023	Pakistan	Khyber Pakhtunkhwa	Bannu Division	North Waziristan		Third-level	69.8597	32.3202
114	Literature	114	No	Prevalence of different tick species on livestock and associated equines and canine from different agro-ecological zones of Pakistan	Hussain N	2023	Pakistan	Sindh	Hyderabad Division	Dadu		Third-level	67.7797	26.7335
114	Literature	114	No	Prevalence of different tick species on livestock and associated equines and canine from different agro-ecological zones of Pakistan	Hussain N	2023	Pakistan	Punjab	Dera Ismail Khan Division	Dera Ismail Khan		Third-level	70.9019	31.8625
115	Literature	115	No	Epidemiological study on tropical theileriosis (Theileria annulata infection) in the Egyptian Oases with special reference to the molecular characterization of Theileria spp	Al-Hosary A	2018	Egypt	EL-Wady EL-Geded Province				First-level	27.1736	24.5455
116	Literature	116	No	Crimean-Congo hemorrhagic fever：a molecular survey on hard ticks (Ixodidae) in Yazd province, Iran	Yaser SA	2011	Iran	Yazd				First-level	54.357	31.8948
117	Literature	117	No	Epidemiology, Distribution and Identification of Ticks on Livestock in Pakistan	Khan SS	2022	Pakistan	Punjab	Gujrat Division	Mandi Bahudin		Third-level	73.4828	32.5742
117	Literature	117	No	Epidemiology, Distribution and Identification of Ticks on Livestock in Pakistan	Khan SS	2022	Pakistan	Punjab	Gujrat Division	Gujrat District	Kharian	point	73.8831	32.8143
117	Literature	117	No	Epidemiology, Distribution and Identification of Ticks on Livestock in Pakistan	Khan SS	2022	Pakistan	Punjab	Dera Ismail Khan Division	Dera Ghazi Khan		Third-level	70.6455	30.0489
117	Literature	117	No	Epidemiology, Distribution and Identification of Ticks on Livestock in Pakistan	Khan SS	2022	Pakistan	Punjab	Dera Ghazi Khan Division	Muzaffargarh		Third-level	70.9131	29.3817
117	Literature	117	No	Epidemiology, Distribution and Identification of Ticks on Livestock in Pakistan	Khan SS	2022	Pakistan	Punjab	Sargodha Division	Mianwali		Third-level	71.2785	32.6749
117	Literature	117	No	Epidemiology, Distribution and Identification of Ticks on Livestock in Pakistan	Khan SS	2022	Pakistan	Punjab	Bahawalpur Division	Rahim Yar Khan District	Khanpur Tehsil-Zahir Pir	point	70.5324	28.8107
117	Literature	117	No	Epidemiology, Distribution and Identification of Ticks on Livestock in Pakistan	Khan SS	2022	Pakistan	Punjab	Rawalpindi Division	Attock District	Fateh Jang	point	72.6506	33.5673
117	Literature	117	No	Epidemiology, Distribution and Identification of Ticks on Livestock in Pakistan	Khan SS	2022	Pakistan	Punjab	Lahore Division	Sheikupara		Third-level	73.985	31.7167
117	Literature	117	No	Epidemiology, Distribution and Identification of Ticks on Livestock in Pakistan	Khan SS	2022	Pakistan	Punjab				First-level	74.2047	31.4635
117	Literature	117	No	Epidemiology, Distribution and Identification of Ticks on Livestock in Pakistan	Khan SS	2022	Pakistan	Punjab				First-level	72.4081	32.9172
117	Literature	117	No	Epidemiology, Distribution and Identification of Ticks on Livestock in Pakistan	Khan SS	2022	Pakistan	Punjab				First-level	72.6861	32.074
117	Literature	117	No	Epidemiology, Distribution and Identification of Ticks on Livestock in Pakistan	Khan SS	2022	Pakistan	Punjab	Gujrat Division	Hafizabad		Third-level	73.6945	32.2623
117	Literature	117	No	Epidemiology, Distribution and Identification of Ticks on Livestock in Pakistan	Khan SS	2022	Pakistan	Punjab	Gujrat Division	Gujrat		Third-level	73.9771	32.5295
117	Literature	117	No	Epidemiology, Distribution and Identification of Ticks on Livestock in Pakistan	Khan SS	2022	Pakistan	Punjab	Sargodha Division	Bhakkar		Third-level	71.0854	31.6082
117	Literature	117	No	Epidemiology, Distribution and Identification of Ticks on Livestock in Pakistan	Khan SS	2022	Pakistan	Punjab	Multan Division	Multan		Third-level	71.3231	29.8717
117	Literature	117	No	Epidemiology, Distribution and Identification of Ticks on Livestock in Pakistan	Khan SS	2022	Pakistan	Punjab	Rawalpindi Division	Taxila		Third-level	72.7858	33.7408
118	Literature	118	No	Population ecology of Hyalomma anatolicum anatolicum (Acari: Ixodidae) in cattle of UT of Dadra & Nagar Haveli, India	Sanghai A A	2018	India	Dadra & Nagar Haveli				Third-level	73.0169	20.1809
119	Literature	119	No	Study on species distribution and seasonal dynamics of equine tick infestation in Ardabil province, northwest of Iran	Gholmohammadi S	2024	Iran	Ardabil				point	47.2833	37.1
120	Literature	120	No	PCR-RELP for detecting of Theileria annulata infection in cattle and Hyalomma species in Kermanshah Province, Iran	Sohrabi S	2013	Iran	Kermanshah				First-level	46.6705	34.4576
121	Literature	121	No	Molecular epidemiology of Theileria annulata infection of cattle in Layyah District, Pakistan	Parveen A	2021	Pakistan	Punjab	Dera Ghazi Khan Division	Layyah District		Third-level	70.9456	30.9649
122	Literature	122	No	Prevalence of ixodid ticks on cattle, sheep and goats in Ilam County, Ilam Province, Iran	Loui Monfared A	2015	Iran	Ilam				First-level	46.4333	33.6333
123	Literature	123	No	Molecular Detection of Rickettsia hoogstraalii in Hyalomma anatolicum and Haemaphysalis sulcata: Updated Knowledge on the Epidemiology of Tick-Borne Rickettsia hoogstraalii	Aneela A	2023	Pakistan	Khyber Pakhtunkhwa	Malakand Division	Bajaur		Third-level	71.6329	34.7026
123	Literature	123	No	Molecular Detection of Rickettsia hoogstraalii in Hyalomma anatolicum and Haemaphysalis sulcata: Updated Knowledge on the Epidemiology of Tick-Borne Rickettsia hoogstraalii	Aneela A	2023	Pakistan	Khyber Pakhtunkhwa	Bannu Division	Lakki Marwat		Third-level	70.9104	32.6149
123	Literature	123	No	Molecular Detection of Rickettsia hoogstraalii in Hyalomma anatolicum and Haemaphysalis sulcata: Updated Knowledge on the Epidemiology of Tick-Borne Rickettsia hoogstraalii	Aneela A	2023	Pakistan	Punjab	Bannu Division	Bannu		Third-level	70.6592	32.9873
123	Literature	123	No	Molecular Detection of Rickettsia hoogstraalii in Hyalomma anatolicum and Haemaphysalis sulcata: Updated Knowledge on the Epidemiology of Tick-Borne Rickettsia hoogstraalii	Aneela A	2023	Pakistan	Khyber Pakhtunkhwa	Malakand Division	Dir Upper		Third-level	71.8795	35.198
123	Literature	123	No	Molecular Detection of Rickettsia hoogstraalii in Hyalomma anatolicum and Haemaphysalis sulcata: Updated Knowledge on the Epidemiology of Tick-Borne Rickettsia hoogstraalii	Aneela A	2023	Pakistan	Khyber Pakhtunkhwa	Kohat Division	Karak		Third-level	71.1326	33.1983
124	Literature	124	No	Prevalence and risk factors associated with tick infestation of buffaloes in the eastern part of Uttar Pradesh, India	Naseem A	2020	India	Uttar Pradesh				First-level	80.0969	27.5677
125	Literature	125	No	Prevalence of ixodid ticks on cattle and sheep northeast of Iran.	Hassan MA	2010	Iran	Kerman				First-level	57.0692	30.2869
126	Literature	126	No	Crimean-Congo hemorrhagic fever virus in various ixodid tick species from a highly endemic area	Tekin S	2012	Turkey	Tokat				First-level	36.55	40.3
127	Literature	127	No	Identification of ectoparasites of camels in Sabzevar City, Iran	Shamsi L	2020	Iran	Khorasan Razavi				First-level	57.6678	36.2152
128	Literature	128	No	Hyalomma spp. ticks and associated Anaplasma spp. and Ehrlichia spp. on the Iran-Pakistan border	Choubdar N	2021	Iran	Sistan and Baluchestan	Sib & Suran County	Hiduj		Third-level	62.1169	27.0006
128	Literature	128	Yes	Hyalomma spp. ticks and associated Anaplasma spp. and Ehrlichia spp. on the Iran-Pakistan border	Choubdar N	2021	Iran	Sistan and Baluchestan	Sarbaz County	Pishin district		point	66.9948	30.5848
128	Literature	128	Yes	Hyalomma spp. ticks and associated Anaplasma spp. and Ehrlichia spp. on the Iran-Pakistan border	Choubdar N	2021	Iran	Sistan and Baluchestan	Chabahar County	Negour district		point	61.1386	25.3891
129	Literature	129	No	Tick infestation on sheep, goat, horse and wild hare in Tamil Nadu	Soundararajan C	2018	India	Tamil Nadu				First-level	78.6569	11.1271
130	Literature	130	No	An integrated overview of the bacterial flora composition of Hyalomma anatolicum, the main vector of CCHF	Choubdar N	2021	Iran	Sistan and Baluchestan	Sarbaz			Second-level	61.2619	26.6265
130	Literature	130	No	An integrated overview of the bacterial flora composition of Hyalomma anatolicum, the main vector of CCHF	Choubdar N	2021	Iran	Sistan and Baluchestan	Chabahar			Second-level	61.4028	26.241
131	Literature	131	No	Genetic characterization and molecular clock analyses of the Crimean-Congo hemorrhagic fever virus from human and ticks in India, 2010-2011	Yadav PD	2013	India	Gujarat				First-level	72.5713	23.0224
132	Literature	132	No	Tick (Acari = Ixodoidea: Ixodidae) immatures feeding on cattle, camels and sheep in the Sudan, with notes on behaviour of Hyalomma anatolicum anatolicum larvae fed on different hosts	Latif A A	1985	Sudan	Khartoum				First-level	32.6876	15.5209
133	Literature	133	No	Molecular characterization of Ribosomal DNA (ITS4) of hard ticks in Iran: understanding the conspecificity of Dermacentor marginatus and D. niveus	Soltan-Alinejad P	2020	Iran	Tehran				First-level	51.3347	35.7218
134	Literature	134	No	Modelling the transmission dynamics of Theileria annulata: model structure and validation for the Turkish context	Sutton AJ	2012	Turkey					national level	34.925	38.9598
135	Literature	135	No	Experimental transmission of Theileria ovis by Hyalomma anatolicum anatolicum	Li Y	2010	China	Xinjiang Uygur Autonomous Region	Kashi Prefecture			Second-level	77.1652	38.1092
136	Literature	136	No	Tick Infestation Rate of Sheep and Their Distribution in Abdanan County, Ilam Province, Iran, 2007-2008	Nasiri A	2010	Iran	Ilam	Abdanan County			Second-level	32.8781	47.5217
137	Literature	137	No	The Prevalence of Pathogens among Ticks Collected from Livestock in Kazakhstan	Sultankulova KT	2022	Kazakhstan	Turkestan	Otrar			Second-level	68.0514	42.8569
137	Literature	137	No	The Prevalence of Pathogens among Ticks Collected from Livestock in Kazakhstan	Sultankulova KT	2022	Kazakhstan	Turkestan	Tolebi			Second-level	69.8825	42.1831
137	Literature	137	No	The Prevalence of Pathogens among Ticks Collected from Livestock in Kazakhstan	Sultankulova KT	2022	Kazakhstan	West Kazakhstan	BokeyOrda			Second-level	47.6128	48.9561
137	Literature	137	No	The Prevalence of Pathogens among Ticks Collected from Livestock in Kazakhstan	Sultankulova KT	2022	Kazakhstan	West Kazakhstan	Zhanibek			Second-level	46.89	49.45
137	Literature	137	No	The Prevalence of Pathogens among Ticks Collected from Livestock in Kazakhstan	Sultankulova KT	2022	Kazakhstan	Zhambyl	Korday District	Korday		Third-level	74.7075	43.045
137	Literature	137	No	The Prevalence of Pathogens among Ticks Collected from Livestock in Kazakhstan	Sultankulova KT	2022	Kazakhstan	Zhambyl	Taraz city			Second-level	71.3631	42.88
137	Literature	137	No	The Prevalence of Pathogens among Ticks Collected from Livestock in Kazakhstan	Sultankulova KT	2022	Kazakhstan	NorthKhorasan	Timiryazev			Second-level	66.54	53.8
137	Literature	137	No	The Prevalence of Pathogens among Ticks Collected from Livestock in Kazakhstan	Sultankulova KT	2022	Kazakhstan	North Khorasan	Taiynsha			Second-level	69.73	53.88
137	Literature	137	No	The Prevalence of Pathogens among Ticks Collected from Livestock in Kazakhstan	Sultankulova KT	2022	Kazakhstan	Kyzylorda	Zhalagash District	Zhalagash		Third-level	64.6786	45.0803
137	Literature	137	No	The Prevalence of Pathogens among Ticks Collected from Livestock in Kazakhstan	Sultankulova KT	2022	Kazakhstan	Almaty	Zhambyl district			Second-level	76.6708	43.2714
138	Literature	138	No	Natural infection rates and transmission of Theileria annulata by Hyalomma anatolicum anatolicum ticks in the Sudan	Salih DA	2005	Sudan	River Nile State	Ad-Damir Locality	Eddamer		Third-level	35.6	17.9667
138	Literature	138	No	Natural infection rates and transmission of Theileria annulata by Hyalomma anatolicum anatolicum ticks in the Sudan	Salih DA	2005	Sudan	Al Jazirah State	Wad Madani Al Kubra Locality	Wad-Medani		Third-level	33.85	14.0667
139	Literature	139	No	A case of gynandromorphism in Hyalomma anatolicum (Ixodida: Ixodidae)	Liu Y	2023	China	Xinjiang Uygur Autonomous Region	Turpan City			Second-level	89.8298	42.3888
140	Literature	140	No	A study of ticks and tick-borne livestock pathogens in Pakistan	Karim S	2017	Pakistan	Baluchistan				First-level	65.0957	28.4907
140	Literature	140	No	A study of ticks and tick-borne livestock pathogens in Pakistan	Karim S	2017	Pakistan	Gilgit Baltiatan				First-level	35.7372	40.9089
140	Literature	140	No	A study of ticks and tick-borne livestock pathogens in Pakistan	Karim S	2017	Pakistan	Punjab				First-level	72.7097	31.1704
140	Literature	140	No	A study of ticks and tick-borne livestock pathogens in Pakistan	Karim S	2017	Pakistan	Azad Jammu Kashmir				First-level	73.803	33.7557
140	Literature	140	No	A study of ticks and tick-borne livestock pathogens in Pakistan	Karim S	2017	Pakistan	Sindh				First-level	68.7706	26.0437
141	Literature	141	No	Epidemiology and molecular characterization of Theileria annulata in ticks collected from cattle in the central part of Tamil Nadu, India	Velusamy R	2023	India	Tamil Nadu				First-level	78.6569	11.1271
142	Literature	142	No	Molecular investigation of bacterial and protozoal pathogens in ticks collected from different hosts in Turkey	Köseoğlu AE	2021	Turkey	İzmir				First-level	27.0334	38.2572
143	Literature	143	No	The distribution of Hyalomma spp. ticks from domestic ruminants in Iran	Nabian S	2009	Iran					national level	53.688	32.4279
144	Literature	144	No	Rickettsial agents in Egyptian ticks collected from domestic animals	Loftis AD	2006	Egypt	New Valley Governorate	Kharga District	ElKhargaOasis		Third-level	29.9188	31.2
144	Literature	144	No	Rickettsial agents in Egyptian ticks collected from domestic animals	Loftis AD	2006	Egypt	Matrouh Governorate	Siwa District	Siwa		Third-level	30.5586	25.439
145	Literature	145	No	Acaricide resistance in ticks from livestock farms in Abu Dhabi, United Arab Emirates	Habeeba S	2024	United Arab Emirates	Abu Dhabi	Al Ain		Al Hamam	point	29.3941	30.8421
145	Literature	145	No	Acaricide resistance in ticks from livestock farms in Abu Dhabi, United Arab Emirates	Habeeba S	2024	United Arab Emirates	Abu Dhabi	Al Ain		Malaqet	point	55.7224	24.2233
146	Literature	146	No	Epidemiology and seasonal dynamics of Ixodid ticks of dairy animals of Punjab state, India	Haque M	2011	India	Punjab				First-level	75.375	31.0167
147	Literature	147	No	Ixodid Ticks (Arachnida: Acari) Prevalence Associated with Risk Factors in the Bovine Host in District Quetta, Balochistan	Rafiq N	2017	Pakistan	Baluchistan	Quetta District	Quetta	Sariab	point	66.9814	30.1391
147	Literature	147	No	Ixodid Ticks (Arachnida: Acari) Prevalence Associated with Risk Factors in the Bovine Host in District Quetta, Balochistan	Rafiq N	2017	Pakistan	Baluchistan	Quetta District	Quetta	Western by-pass	point	66.9498	30.173
147	Literature	147	No	Ixodid Ticks (Arachnida: Acari) Prevalence Associated with Risk Factors in the Bovine Host in District Quetta, Balochistan	Rafiq N	2017	Pakistan	Baluchistan	Quetta District	Quetta	Spinny village	point	66.9779	30.2001
148	Literature	148	No	Ticks (Ixodoidea) of domestic animals in Cyprus	Le Riche P D	1974	Cyprus					national level	33.439	35.1792
149	Literature	149	Yes	Epidemiology of ticks and molecular characterization of Rhipicephalus microplus in cattle population in North-Western Pakistan	Zeb J	2020	Pakistan	Khyber Pakhtunkhwa	Malakand Division	Chitral		point	71.2475	30.3308
149	Literature	149	No	Epidemiology of ticks and molecular characterization ofRhipicephalus microplusin cattle population in North-Western Pakistan	Zeb J	2020	Pakistan	East Kazakhstan				First-level	71.2475	30.3308
150	Literature	150	No	Molecular identification, risk factor assessment, and phylogenetic analysis of tick-borne pathogens in symptomatic and asymptomatic cattle from South-Eastern Iran	Fathi A	2023	Iran	Sistan and Baluchestan				First-level	60.5821	27.53
151	Literature	151	No	Crimean-Congo haemorrhagic fever virus infection in the Western Province of Saudi Arabia	el-Azazy OM	1997	Saudi Arabia	Mecca Province	Mecca	Ka’akiyah district		Third-level	39.8104	21.378
152	Literature	152	No	Crimean-congo haemorrhagic fever: a seroepidemiological and tick survey in the Sultanate of Oman	Williams RJ	2000	Oman	Muscat				First-level	58.3829	23.588
152	Literature	152	No	Crimean-congo haemorrhagic fever: a seroepidemiological and tick survey in the Sultanate of Oman	Williams RJ	2000	Oman	Al Buraimi Governorate	Buraimi			Second-level	55.8245	24.2814
152	Literature	152	No	Crimean-congo haemorrhagic fever: a seroepidemiological and tick survey in the Sultanate of Oman	Williams RJ	2000	Oman	Ad Dhahirah Governorate	Ibri			Second-level	56.4944	23.2359
153	Literature	153	No	Prevalence of tick species in sheep and goat flocks in areas of southern Greece	Dimanopoulou A P	2017	Greece	Achaia				First-level	21.9523	38.1159
154	Literature	154	No	Detection of Theileria-like organisms in Hyalomma ticks (Acarina: Ixodidae) in Khuzestan, Iran	Asadollahi Z	2018	Iran	Khuzestan				First-level	49.0413	31.436
155	Literature	155	No	Epidemiology of tropical theileriosis in the Cappadocia region	Inci A	2008	Turkey	Nevsehir				First-level	34.6667	38.9167
155	Literature	155	No	Epidemiology of tropical theileriosis in the Cappadocia region	Inci A	2008	Turkey	Kayseri				First-level	35.4825	38.7194
155	Literature	155	No	Epidemiology of tropical theileriosis in the Cappadocia region	Inci A	2008	Turkey	Nigde				First-level	34.75	37.8333
156	Literature	156	No	The tick fauna in Istanbul, Turkey, from 2013 to 2017 and identification of their pathogens by multiplex PCR: an epidemiological study	Polat E	2020	Turkey	Istanbul				First-level	28.9783	41.0081
157	Literature	157	No	First survey of hard ticks (Acari:Ixodidae) on cattle, sheep and goats in Boeen Zahra and Takistan counties, Iran	Shemshad M	2012	Iran	Qazvin				First-level	50.0044	36.2794
158	Literature	158	No	Molecular detection of Coxiella burnetii in tick and blood samples from small ruminants in northwest of Iran	Ghazanabad AE	2023	Iran	West Azerbaijan				First-level	45	37.7595
159	Literature	159	No	Isolation of Wanowrie, Thogoto, and Dhori Viruses from Hyalomma Ticks Infesting Camels in Egypt	Williams RE	1973	Egypt	Giza				First-level	30.9962	30.1486
160	Literature	160	No	Bovine ticks harbour a diverse array of microorganisms in Pakistan	Ghafar A	2020	Pakistan	Punjab	Gujrat Division	Jhelum		Third-level	73.7194	32.9247
160	Literature	160	No	Bovine ticks harbour a diverse array of microorganisms in Pakistan	Ghafar A	2020	Pakistan	Punjab	Sahiwal Division	Okara		Third-level	73.4534	30.8138
160	Literature	160	No	Bovine ticks harbour a diverse array of microorganisms in Pakistan	Ghafar A	2020	Pakistan	Punjab	Dera Ghazi Khan Division	Layyah		Third-level	70.9456	30.9649
160	Literature	160	No	Bovine ticks harbour a diverse array of microorganisms in Pakistan	Ghafar A	2020	Pakistan	Punjab	Bahawalpur Division	Bahawalpur (BWP)		Third-level	71.6639	29.3945
160	Literature	160	No	Bovine ticks harbour a diverse array of microorganisms in Pakistan	Ghafar A	2020	Pakistan	Sindh	Sukkur Division	Sukkur		Third-level	68.8589	27.6962
160	Literature	160	No	Bovine ticks harbour a diverse array of microorganisms in Pakistan	Ghafar A	2020	Pakistan	Sindh	Hyderabad Division	Thatta		Third-level	67.924	24.7469
161	Literature	161	No	Distribution of ticks (Acari：Ixodidae) infesting domestic ruminants in mountainous areas of Golestan province, Iran	Sarani M	2014	Iran	Golestan	Azadshahr	Central District	Nili	point	55.2578	37.1175
161	Literature	161	No	Distribution of ticks (Acari：Ixodidae) infesting domestic ruminants in mountainous areas of Golestan province, Iran	Sarani M	2014	Iran	Golestan	Azadshahr	Central District	Nezamabad	point	55.1664	37.1361
161	Literature	161	Yes	Distribution of ticks (Acari：Ixodidae) infesting domestic ruminants in mountainous areas of Golestan province, Iran	Sarani M	2014	Iran	Golestan	Azadshahr	Central District	Ghoorchay	point	55.0658	37.1633
162	Literature	162	No	Molecular Assay on Crimean Congo Hemorrhagic Fever Virus in Ticks (Ixodidae) Collected from Kermanshah Province, Western Iran	Mohammadian M	2016	Iran	Kermanshah	Sarpole-Zahab County	Central District	Sarzal villages	point	45.8628	34.4611
162	Literature	162	No	Molecular Assay on Crimean Congo Hemorrhagic Fever Virus in Ticks (Ixodidae) Collected from Kermanshah Province, Western Iran	Mohammadian M	2016	Iran	Kermanshah	Sarpole-Zahab County	Central District	GhaleeVari villages	point	45.849	34.5842
162	Literature	162	No	Molecular Assay on Crimean Congo Hemorrhagic Fever Virus in Ticks (Ixodidae) Collected from Kermanshah Province, Western Iran	Mohammadian M	2016	Iran	Kermanshah	Kermanshah City	Kermanshah City		Third-level	45.8619	34.4599
162	Literature	162	No	Molecular Assay on Crimean Congo Hemorrhagic Fever Virus in Ticks (Ixodidae) Collected from Kermanshah Province, Western Iran	Mohammadian M	2016	Iran	Kermanshah	Sarpole-Zahab County	Central District	SalmanTape	point	45.9127	34.5028
162	Literature	162	No	Molecular Assay on Crimean Congo Hemorrhagic Fever Virus in Ticks (Ixodidae) Collected from Kermanshah Province, Western Iran	Mohammadian M	2016	Iran	Kermanshah	Sarpole-Zahab County	Central District	Berimov	point	44.6401	39.7117
162	Literature	162	No	Molecular Assay on Crimean Congo Hemorrhagic Fever Virus in Ticks (Ixodidae) Collected from Kermanshah Province, Western Iran	Mohammadian M	2016	Iran	Kermanshah	Sarpole-Zahab County	Central District	Anzal	point	45.9138	34.4245
162	Literature	162	No	Molecular Assay on Crimean Congo Hemorrhagic Fever Virus in Ticks (Ixodidae) Collected from Kermanshah Province, Western Iran	Mohammadian M	2016	Iran	Kermanshah	Sarpole-Zahab County	Central District	DareBalut	point	45.9819	34.3474
162	Literature	162	No	Molecular Assay on Crimean Congo Hemorrhagic Fever Virus in Ticks (Ixodidae) Collected from Kermanshah Province, Western Iran	Mohammadian M	2016	Iran	Kermanshah	Sarpole-Zahab County	Central District	SareBagheGolin	point	46.008	34.2403
163	Literature	163	No	Vector prevalence and detection of Crimean-Congo haemorrhagic fever virus in Golestan Province, Iran	Sedaghat MM	2017	Iran	Golestan	Kalaleh			Second-level	55.613	37.571
163	Literature	163	No	Vector prevalence and detection of Crimean-Congo haemorrhagic fever virus in Golestan Province, Iran	Sedaghat MM	2017	Iran	Golestan	Gonbad-eKavus			Second-level	55.0629	37.6032
163	Literature	163	No	Vector prevalence and detection of Crimean-Congo haemorrhagic fever virus in Golestan Province, Iran	Sedaghat MM	2017	Iran	Golestan	Azad Shahr			Second-level	54.3044	31.8814
163	Literature	163	No	Vector prevalence and detection of Crimean-Congo haemorrhagic fever virus in Golestan Province, Iran	Sedaghat MM	2017	Iran	Golestan	Ramian			Second-level	55.1036	36.9715
163	Literature	163	No	Vector prevalence and detection of Crimean-Congo haemorrhagic fever virus in Golestan Province, Iran	Sedaghat MM	2017	Iran	Golestan	Torkaman			Second-level	45.21	37.4459
163	Literature	163	No	Vector prevalence and detection of Crimean-Congo haemorrhagic fever virus in Golestan Province, Iran	Sedaghat MM	2017	Iran	Golestan	Bandar-e Gaz			Second-level	53.9566	36.8046
164	Literature	164	No	Preliminary survey of ticks (Acari: Ixodidae) on cattle in northern Sudan	Salih DA	2004	Sudan	River Nile	Atbara			Second-level	33.9807	17.693
164	Literature	164	No	Preliminary survey of ticks (Acari: Ixodidae) on cattle in northern Sudan	Salih DA	2004	Sudan	Khartoum				First-level	32.5364	15.6006
164	Literature	164	No	Preliminary survey of ticks (Acari: Ixodidae) on cattle in northern Sudan	Salih DA	2004	Sudan	Sennar				First-level	33.6129	13.5584
164	Literature	164	No	Preliminary survey of ticks (Acari: Ixodidae) on cattle in northern Sudan	Salih DA	2004	Sudan	Eastern Province				First-level	36.4039	15.4581
164	Literature	164	No	Preliminary survey of ticks (Acari: Ixodidae) on cattle in northern Sudan	Salih DA	2004	Sudan	Red Sea State	Port Sudan			Second-level	37.2145	19.6482
164	Literature	164	No	Preliminary survey of ticks (Acari: Ixodidae) on cattle in northern Sudan	Salih DA	2004	Sudan	White Nile State	Kosti			Second-level	32.2419	12.6661
164	Literature	164	No	Preliminary survey of ticks (Acari: Ixodidae) on cattle in northern Sudan	Salih DA	2004	Sudan	West Darfur	Genina			Second-level	22.4472	13.4526
164	Literature	164	No	Preliminary survey of ticks (Acari: Ixodidae) on cattle in northern Sudan	Salih DA	2004	Sudan	White Nile State	Rabak			Second-level	32.7398	13.1845
164	Literature	164	No	Preliminary survey of ticks (Acari: Ixodidae) on cattle in northern Sudan	Salih DA	2004	Sudan	White Nile	El Dieum			Second-level	32.2994	13.9951
165	Literature	165	No	Theileria infectivity ofHyalomma ticks in Haryana, India	Sangwan AK	1986	India	Haryana				First-level	76.0855	29.0587
166	Literature	166	Yes	Distribution and seasonal activity of tick species on cattle in the West Aegean region of Turkey	Bakirci S	2012	Turkey	Manisa	Golmarmara	Sazkoy		point	27.5858	38.3914
166	Literature	166	Yes	Distribution and seasonal activity of tick species on cattle in the West Aegean region of Turkey	Bakirci S	2012	Turkey	Manisa	Alasehir	Gursu		point	28.2545	38.2514
166	Literature	166	Yes	Distribution and seasonal activity of tick species on cattle in the West Aegean region of Turkey	Bakirci S	2012	Turkey	İzmir	Tire	Baskoy		point	27.38934	38.00247
166	Literature	166	Yes	Distribution and seasonal activity of tick species on cattle in the West Aegean region of Turkey	Bakirci S	2012	Turkey	İzmir	Kınık	Karadere		point	27.27303	38.57901
166	Literature	166	Yes	Distribution and seasonal activity of tick species on cattle in the West Aegean region of Turkey	Bakirci S	2012	Turkey	İzmir	Aliaga	Cıtak		point	27.03102	38.45697
166	Literature	166	Yes	Distribution and seasonal activity of tick species on cattle in the West Aegean region of Turkey	Bakirci S	2012	Turkey	Aydin	Soke	Akcakaya		point	27.3138	37.4014
166	Literature	166	Yes	Distribution and seasonal activity of tick species on cattle in the West Aegean region of Turkey	Bakirci S	2012	Turkey	Aydin	Aydin	Osmanbuku		point	27.4558	37.4884
166	Literature	166	Yes	Distribution and seasonal activity of tick species on cattle in the West Aegean region of Turkey	Bakirci S	2012	Turkey	Aydin	Yenipazar	Kulogulları		point	28.0551	37.4594
166	Literature	166	Yes	Distribution and seasonal activity of tick species on cattle in the West Aegean region of Turkey	Bakirci S	2012	Turkey	Aydin	Cine	Sarıkoy		point	28.0349	37.3013
167	Literature	167	No	A molecular study on Babesia spp. in cattle and ticks in West-Azerbaijan province, Iran	Rajabi S	2017	Iran	West Azerbaijan	Maku(northern)			Second-level	44.4643	39.2918
167	Literature	167	No	A molecular study on Babesia spp. in cattle and ticks in West-Azerbaijan province, Iran	Rajabi S	2017	Iran	West Azerbaijan	Urmia(central)			Second-level	45.0786	37.5497
167	Literature	167	No	A molecular study on Babesia spp. in cattle and ticks in West-Azerbaijan province, Iran	Rajabi S	2017	Iran	West Azerbaijan	Piranshahr(southern)			Second-level	45.1439	36.693
168	Literature	168	No	Molecular investigation of Rickettsia spp. and Francisella tularensis in ticks from three provinces of Turkey	Demir S	2020	Turkey	İzmir	Bornova			Second-level	27.2608	38.4679
168	Literature	168	No	Molecular investigation of Rickettsia spp. and Francisella tularensis in ticks from three provinces of Turkey	Demir S	2020	Turkey	Aydin	Efeler			Second-level	27.8456	37.838
169	Literature	169	No	Modified larval packet test based detection of amitraz resistance in Hyalomma anatolicum Koch (Acari: Ixodidae) from Punjab districts of India	Jyoti	2019	India	Punjab	Ferozpur Division	Faridkot	dairy sheds	point	74.76	30.67
169	Literature	169	No	Modified larval packet test based detection of amitraz resistance in Hyalomma anatolicum Koch (Acari: Ixodidae) from Punjab districts of India	Jyoti	2019	India	Punjab	Ferozpur Division	Ferozpur	dairy sheds	point	74.6	30.91
169	Literature	169	No	Modified larval packet test based detection of amitraz resistance in Hyalomma anatolicum Koch (Acari: Ixodidae) from Punjab districts of India	Jyoti	2019	India	Punjab	Patiala Division	Ludhiana	dairy sheds	point	75.85	30.9
169	Literature	169	No	Modified larval packet test based detection of amitraz resistance in Hyalomma anatolicum Koch (Acari: Ixodidae) from Punjab districts of India	Jyoti	2019	India	Punjab	Patiala Division	Patiala	dairy sheds	point	76.37	30.34
169	Literature	169	Yes	Modified larval packet test based detection of amitraz resistance in Hyalomma anatolicum Koch (Acari: Ixodidae) from Punjab districts of India	Jyoti	2019	India	Punjab	Patiala Division	Sangrur	dairy sheds	point	75.5	30.15
170	Literature	170	Yes	Effect of Meteorological Factors on Hyalomma Species Composition and Their Host Preference, Seasonal Prevalence and Infection Status to Crimean-Congo Haemorrhagic Fever in Iran	Choubdar N	2019	Iran	Ardabil	Pars-abad			point	47.4186	39.4456
170	Literature	170	No	Effect of Meteorological Factors on Hyalomma Species Composition and Their Host Preference, Seasonal Prevalence and Infection Status to Crimean-Congo Haemorrhagic Fever in Iran	Choubdar N	2019	Iran	Azerbaijan,East	Khoda afarin			Second-level	46.9576	39.1407
170	Literature	170	Yes	Effect of Meteorological Factors on Hyalomma Species Composition and Their Host Preference, Seasonal Prevalence and Infection Status to Crimean-Congo Haemorrhagic Fever in Iran	Choubdar N	2019	Iran	Ilam	Ilam County	Chavar District	Pardeh	point	46.0741	33.7801
170	Literature	170	Yes	Effect of Meteorological Factors on Hyalomma Species Composition and Their Host Preference, Seasonal Prevalence and Infection Status to Crimean-Congo Haemorrhagic Fever in Iran	Choubdar N	2019	Iran	North Khorasan	Raz and Jargaland			point	57.1045	37.9423
170	Literature	170	Yes	Effect of Meteorological Factors on Hyalomma Species Composition and Their Host Preference, Seasonal Prevalence and Infection Status to Crimean-Congo Haemorrhagic Fever in Iran	Choubdar N	2019	Iran	Sistan and Baluchestan	Chabahar			point	61.4028	26.241
170	Literature	170	No	Effect of Meteorological Factors on Hyalomma Species Composition and Their Host Preference, Seasonal Prevalence and Infection Status to Crimean-Congo Haemorrhagic Fever in Iran	Choubdar N	2019	Iran	Sistan and Baluchestan	Sarbaz			Second-level	61.2619	26.6265
170	Literature	170	Yes	Effect of Meteorological Factors on Hyalomma Species Composition and Their Host Preference, Seasonal Prevalence and Infection Status to Crimean-Congo Haemorrhagic Fever in Iran	Choubdar N	2019	Iran	Zanjan	Ijrud			point	48.5984	36.1001
170	Literature	170	No	Effect of Meteorological Factors on Hyalomma Species Composition and Their Host Preference, Seasonal Prevalence and Infection Status to Crimean-Congo Haemorrhagic Fever in Iran	Choubdar N	2019	Iran	Isfahan	Nain			Second-level	53.0748	32.8439
170	Literature	170	No	Effect of Meteorological Factors on Hyalomma Species Composition and Their Host Preference, Seasonal Prevalence and Infection Status to Crimean-Congo Haemorrhagic Fever in Iran	Choubdar N	2019	Iran	Kerman	Kerman County	Rayen District	Rayen	point	57.467	29.5836
170	Literature	170	No	Effect of Meteorological Factors on Hyalomma Species Composition and Their Host Preference, Seasonal Prevalence and Infection Status to Crimean-Congo Haemorrhagic Fever in Iran	Choubdar N	2019	Iran	Golestan	Gonbad-eKavus			Second-level	55.2051	37.2641
171	Literature	171	No	Experiments on transmission of an unidentified Theileria sp to small ruminants with Haemaphysalis qinghaiensis and Hyalomma anatolicum anatolicum	Yin H	2002	China	Xinjiang Uygur Autonomous Region	Kashi Prefecture	Shache County		Third-level	77.0023	38.3128
171	Literature	171	No	Experiments on transmission of an unidentified Theileria sp to small ruminants with Haemaphysalis qinghaiensis and Hyalomma anatolicum anatolicum	Yin H	2002	China	Xinjiang Uygur Autonomous Region	Kashi Prefecture	Yecheng County		Third-level	77.2133	36.9696
172	Literature	172	No	Acaricide resistance status in Indian isolates of Hyalomma anatolicum	Shyma KP	2012	India					national level	78.9629	20.5937
173	Literature	173	No	An epidemiological study on ovine babesiosis in the Mashhad suburb area, province of Khorasan, Iran	Razmi GR	2002	Iran	Khorasan	Mashhad area			Second-level	59.6067	36.2972
174	Literature	174	No	Molecular detection of Coxiella burnetii and Borrelia burgdorferiin ticks infesting goats in North-Eastern states of India	Patra G	2020	India					national level	78.9629	20.5937
175	Literature	175	No	Molecular characterization of ticks and tick-borne piroplasms from cattle and camel in Hofuf, Eastern Saudi Arabia	Omer SA	2021	Saudi Arabia	Eastern Province	Al - Ahsa Oasis	Hofuf	Kilabyiah village	point	49.5879	25.3365
176	Literature	176	No	Prevalence of ixodid ticks on cattle and sheep southeast of Iran	Dehaghi MM	2011	Iran	Kerman				First-level	57.0692	30.2869
177	Literature	177	No	Molecular epidemiology of Crimean-Congo hemorrhagic fever virus detected from ticks of one humped camels (Camelus dromedarius) population in northeastern Iran	Champour M	2014	Iran	North Khorasan				First-level	57.2818	37.3744
178	Literature	178	No	Investigations into Ixodidae ticks in cattle in Lahore, Pakistan	Ahmed S	2012	Pakistan	Punjab	Lahore Division	Lahore		Third-level	74.3588	31.5202
179	Literature	179	No	Ticks (Acari: Ixodidae) infesting common domestic animals in Al-Qasim Province, Saudi Arabia	Al-Khalifa MS	1984	Saudi Arabia	Al-Qassim	Al-Badaya		Al-Badaya farm	point	43.7001	25.9999
179	Literature	179	No	Ticks (Acari: Ixodidae) infesting common domestic animals in Al-Qasim Province, Saudi Arabia	Al-Khalifa MS	1984	Saudi Arabia	Al-Qassim	Al-Rass		Al-Rass market	point	43.4985	25.8696
180	Literature	180	No	Identification and new records of tick species on livestock from district Dera Ismail Khan, Pakistan	Ullah N	2021	Pakistan	Khyber Pakhtunkhwa	Dera Ismail Khan Division	Dera Ismail Khan		Third-level	70.9019	31.8625
180	Literature	180	No	Identification and new records of tick species on livestock from district Dera Ismail Khan, Pakistan	Ullah N	2021	Pakistan	Khyber Pakhtunkhwa	Dera Ismail Khan Division	Dera Ismail Khan	Daraban	point	70.33	31.7368
180	Literature	180	No	Identification and new records of tick species on livestock from district Dera Ismail Khan, Pakistan	Ullah N	2021	Pakistan	Khyber Pakhtunkhwa	Dera Ismail Khan Division	Dera Ismail Khan	Kulachi	point	70.461	31.9328
181	Literature	181	No	An Assessment of the Molecular Diversity of Ticks and Tick-Borne Microorganisms of Small Ruminants in Pakistan	Ghafar A	2020	Pakistan	Federally Administered Tribal Area (FATA)	Peshawar Division	Mohmand agency		Third-level	71.2874	34.5356
182	Literature	182	No	Genetic analysis of the M RNA segment of Crimean-Congo hemorrhagic fever virus strains in Turkey	Ozdarendeli A	2008	Turkey					national level	34.925	38.9598
183	Literature	183	No	A cross-sectional survey of hard ticks and molecular characterization of Rhipicephalus microplus parasitizing domestic animals of Khyber Pakhtunkhwa, Pakistan	Rooman M	2021	Pakistan	Khyber Pakhtunkhwa				First-level	72.3311	34.9526
184	Literature	184	No	Ticks (Acarina, Ixodoidea) of northern regions of Somali Democratic Republic	Pegram R G	1976	Somali Democratic Republic					national level	46.1996	5.15213
185	Literature	185	No	Molecular evidence of Theileria equi infection in Hyalomma anatolicum ticks infested on sero-positive Indian horses	Bhagwan J	2015	India	Haryana	Hisar Division	Hisar	Bagla village	point	75.4723	29.1891
185	Literature	185	No	Molecular evidence of Theileria equi infection in Hyalomma anatolicum ticks infested on sero-positive Indian horses	Bhagwan J	2015	India	Haryana	Hisar Division	Hisar	Rajli village	point	75.8679	29.289
185	Literature	185	No	Molecular evidence of Theileria equi infection in Hyalomma anatolicum ticks infested on sero-positive Indian horses	Bhagwan J	2015	India	Haryana	Hisar Division	Hisar	TVCC HAU	point	75.7128	29.1484
186	Literature	186	No	Species Distribution and Seasonal Dynamics of Equine Tick Infestation in Two Subtropical Climate Niches in Punjab, Pakistan	Ali S	2019	Pakistan	Punjab	Lahore Division	Lahore		Third-level	74.3183	31.4167
187	Literature	187	No	Biodiversity Indices and Medically Importance of Ticks in North Khorasan Province, Northeast of Iran	Arzamani K	2021	Iran	North Khorasan				First-level	57.2819	37.3744
188	Literature	188	No	Distribution of ticks infesting ruminants and risk factors associated with high tick prevalence in livestock farms in the semi-arid and arid agro-ecological zones of Pakistan	Rehman A	2017	Pakistan	Punjab	Rawalpindi Division	Attock (ATK)		Third-level	72.3599	33.7625
188	Literature	188	No	Distribution of ticks infesting ruminants and risk factors associated with high tick prevalence in livestock farms in the semi-arid and arid agro-ecological zones of Pakistan	Rehman A	2017	Pakistan	Punjab	Gujranwala Division	Gujranwala (GJW)		Third-level	74.1941	32.1866
188	Literature	188	No	Distribution of ticks infesting ruminants and risk factors associated with high tick prevalence in livestock farms in the semi-arid and arid agro-ecological zones of Pakistan	Rehman A	2017	Pakistan	Punjab	Lahore Division	Kasur (KSR)		Third-level	74.4668	31.113
188	Literature	188	No	Distribution of ticks infesting ruminants and risk factors associated with high tick prevalence in livestock farms in the semi-arid and arid agro-ecological zones of Pakistan	Rehman A	2017	Pakistan	Punjab	Sahiwal Division	Okara		Third-level	73.4534	30.8138
188	Literature	188	No	Distribution of ticks infesting ruminants and risk factors associated with high tick prevalence in livestock farms in the semi-arid and arid agro-ecological zones of Pakistan	Rehman A	2017	Pakistan	Punjab	Multan Division	Khanewal (KNW)		Third-level	71.9317	30.2856
188	Literature	188	No	Distribution of ticks infesting ruminants and risk factors associated with high tick prevalence in livestock farms in the semi-arid and arid agro-ecological zones of Pakistan	Rehman A	2017	Pakistan	Punjab	Multan Division	Multan		Third-level	71.5249	30.1574
188	Literature	188	No	Distribution of ticks infesting ruminants and risk factors associated with high tick prevalence in livestock farms in the semi-arid and arid agro-ecological zones of Pakistan	Rehman A	2017	Pakistan	Punjab	Multan Division	Vehari (VHR)		Third-level	72.344	30.0437
188	Literature	188	No	Distribution of ticks infesting ruminants and risk factors associated with high tick prevalence in livestock farms in the semi-arid and arid agro-ecological zones of Pakistan	Rehman A	2017	Pakistan	Punjab	Bahawalpur Division	Bahawalpur (BWP)		Third-level	71.6639	29.3945
188	Literature	188	No	Distribution of ticks infesting ruminants and risk factors associated with high tick prevalence in livestock farms in the semi-arid and arid agro-ecological zones of Pakistan	Rehman A	2017	Pakistan	Punjab	Bahawalpur Division	Rahim Yar Khan (RYK)		Third-level	70.6217	28.5494
189	Literature	189	No	The diversity of tick-borne bacteria and parasites in ticks collected from the Strandja Nature Park in south-eastern Bulgaria	Nader J	2018	Bulgaria	Burgas				First-level	27.4626	42.5048
190	Literature	190	No	Molecular detection, infection rate and vectors of Theileria lestoquardi in goats from West Azerbaijan province, Iran	Mohammadi SM	2017	Iran	West Azerbaijan				First-level	45	37.7595
191	Literature	191	No	Incidence of ectoparasite in chiltan wild goat (Artiodactyla: Caprinae) native of Hazarganji chiltan national park (HCNP), Balochistan, Pakistan	Haneef M	2019	Pakistan	Baluchistan	Quetta Division		Hazarganji Chiltan National Park (HCNP)	point	66.65	30.05
192	Literature	192	No	Molecular evidence of tick-borne pathogens in Hyalomma anatolicum ticks infesting cattle in Xinjiang Uygur Autonomous Region, Northwestern China	Yu P	2017	China	Xinjiang Uygur Autonomous Region	Kashi Prefecture			Second-level	77.2463	38.4143
193	Literature	193	No	Detection of acaricidal resistance in Hyalomma anatolicum anatolicum from Banaskantha district, Gujarat	Singh NK	2015	India	Gujarat			Jethi	point	72.5145	24.3159
194	Literature	194	No	Ticks (Acari: Ixodidae) of livestock and their seasonal activities, northwest of Iran	Ramezani Z	2014	Iran	Ardabil	Meshkin-Shahr County			Second-level	47.7309	38.4906
195	Literature	195	No	Ixodid Ticks Diversity and Seasonal Dynamic on Cattle in North, Middle and South of Iraq	Shanan S M H	2017	Iraq	Babel				First-level	44.3945	33.2842
195	Literature	195	No	Ixodid Ticks Diversity and Seasonal Dynamic on Cattle in North, Middle and South of Iraq	Shanan S M H	2017	Iraq	Baghdad				First-level	44.366	33.3151
195	Literature	195	No	Ixodid Ticks Diversity and Seasonal Dynamic on Cattle in North, Middle and South of Iraq	Shanan S M H	2017	Iraq	Basra				First-level	47.7738	30.5256
195	Literature	195	No	Ixodid Ticks Diversity and Seasonal Dynamic on Cattle in North, Middle and South of Iraq	Shanan S M H	2017	Iraq	Dewaniya				First-level	45.1495	32.0435
195	Literature	195	No	Ixodid Ticks Diversity and Seasonal Dynamic on Cattle in North, Middle and South of Iraq	Shanan S M H	2017	Iraq	Diala				First-level	45.1494	33.7732
195	Literature	195	No	Ixodid Ticks Diversity and Seasonal Dynamic on Cattle in North, Middle and South of Iraq	Shanan S M H	2017	Iraq	Karbala				First-level	44.0196	32.6026
195	Literature	195	No	Ixodid Ticks Diversity and Seasonal Dynamic on Cattle in North, Middle and South of Iraq	Shanan S M H	2017	Iraq	Kirkuk				First-level	44.3799	35.4664
195	Literature	195	No	Ixodid Ticks Diversity and Seasonal Dynamic on Cattle in North, Middle and South of Iraq	Shanan S M H	2017	Iraq	Misan				First-level	47.1362	31.8731
195	Literature	195	No	Ixodid Ticks Diversity and Seasonal Dynamic on Cattle in North, Middle and South of Iraq	Shanan S M H	2017	Iraq	Muthanna				First-level	45.2994	29.913
195	Literature	195	No	Ixodid Ticks Diversity and Seasonal Dynamic on Cattle in North, Middle and South of Iraq	Shanan S M H	2017	Iraq	Najaf				First-level	44.3264	32.0104
195	Literature	195	No	Ixodid Ticks Diversity and Seasonal Dynamic on Cattle in North, Middle and South of Iraq	Shanan S M H	2017	Iraq	Thi-Qar				First-level	46.3625	31.1041
195	Literature	195	No	Ixodid Ticks Diversity and Seasonal Dynamic on Cattle in North, Middle and South of Iraq	Shanan S M H	2017	Iraq	Wasit				First-level	46.2735	32.3326
196	Literature	196	No	A molecular survey of bovine Theileria parasites among apparently healthy cattle and with a note on the distribution of ticks in eastern Turkey	Aktas M	2006	Turkey	Elazig				First-level	39.2225	38.6748
196	Literature	196	No	A molecular survey of bovine Theileria parasites among apparently healthy cattle and with a note on the distribution of ticks in eastern Turkey	Aktas M	2006	Turkey	Bingol				First-level	40.4966	38.8855
196	Literature	196	No	A molecular survey of bovine Theileria parasites among apparently healthy cattle and with a note on the distribution of ticks in eastern Turkey	Aktas M	2006	Turkey	Mus				First-level	41.4911	38.7345
197	Literature	197	No	Molecular prevalence of Anaplasma phagocytophilum in sheep from Iraq	Jayaseelan C	2019	Iraq					national level	43.6793	33.2232
198	Literature	198	No	Cypermethrin resistance inHyalomma anatolicumandRhipicephalus microplusticks of arid and semi-arid zone of Haryana, a northern state of India	Gupta S	2021	India	Haryana	Hisar Division	Sirsa	Khajakhera	point	75.0176	29.5207
198	Literature	198	No	Cypermethrin resistance inHyalomma anatolicumandRhipicephalus microplusticks of arid and semi-arid zone of Haryana, a northern state of India	Gupta S	2021	India	Haryana	Hisar Division	Hisar		Third-level	75.7667	29.1667
198	Literature	198	No	Cypermethrin resistance inHyalomma anatolicumandRhipicephalus microplusticks of arid and semi-arid zone of Haryana, a northern state of India	Gupta S	2021	India	Haryana	Rohtak Division	Bhiwani	Barwa	point	75.6062	28.9647
198	Literature	198	No	Cypermethrin resistance inHyalomma anatolicumandRhipicephalus microplusticks of arid and semi-arid zone of Haryana, a northern state of India	Gupta S	2021	India	Haryana	Hisar Division	Fatehabad	Badopal	point	75.5465	29.4173
198	Literature	198	No	Cypermethrin resistance inHyalomma anatolicumandRhipicephalus microplusticks of arid and semi-arid zone of Haryana, a northern state of India	Gupta S	2021	India	Haryana	Hisar Division	Fatehabad	Dhangar	point	75.5174	29.4681
198	Literature	198	No	Cypermethrin resistance inHyalomma anatolicumandRhipicephalus microplusticks of arid and semi-arid zone of Haryana, a northern state of India	Gupta S	2021	India	Haryana	Hisar Division	Fatehabad	Shivalya dharamshala	point	75.604	29.4802
198	Literature	198	No	Cypermethrin resistance inHyalomma anatolicumandRhipicephalus microplusticks of arid and semi-arid zone of Haryana, a northern state of India	Gupta S	2021	India	Haryana	Gurugram Division	Mahendragarh	Jarwa	point	75.9594	28.4015
199	Literature	199	No	Spatio-Temporal Patterns of Ticks and Molecular Survey of Anaplasma marginale, with Notes on Their Phylogeny	Alam S	2022	Pakistan	Khyber Pakhtunkhwa	Bannu Division	Lakki Marwat		Third-level	70.9012	32.6135
199	Literature	199	No	Spatio-Temporal Patterns of Ticks and Molecular Survey of Anaplasma marginale, with Notes on Their Phylogeny	Alam S	2022	Pakistan	Punjab	Bannu Division	Bannu		Third-level	70.6455	32.991
199	Literature	199	No	Spatio-Temporal Patterns of Ticks and Molecular Survey of Anaplasma marginale, with Notes on Their Phylogeny	Alam S	2022	Pakistan	Khyber Pakhtunkhwa	Kohat Division	Orakzai		Third-level	70.9547	33.6611
200	Literature	200	No	Seasonal Activity of Ticks and their Importance in Tick-Borne Infectious Diseases in West Azerbaijan, Iran	Lak S S	2009	Iran	West Azerbaijan				First-level	45.0759	37.5528
201	Literature	201	No	First confirmed report of outbreak of malignant ovine theileriosis among goats in Sudan	Taha KM	2011	Sudan	River Nile				First-level	34.0085	17.7014
202	Literature	202	Yes	Distribution and population dynamics of ticks (Acari: Ixodidae) infesting sheep in Sennar State, Sudan	Mohammed MS	2007	Sudan	Sennar	Sennar town			point	33.6167	13.55
202	Literature	202	Yes	Distribution and population dynamics of ticks (Acari: Ixodidae) infesting sheep in Sennar State, Sudan	Mohammed MS	2007	Sudan	Sennar	Dinder			point	34.2	13.7333
202	Literature	202	Yes	Distribution and population dynamics of ticks (Acari: Ixodidae) infesting sheep in Sennar State, Sudan	Mohammed MS	2007	Sudan	Sennar	Um Banein			point	33.95	13.0667
203	Literature	203	No	Distribution, prevalence and diversity of ticks (Acari: Ixodidae) infesting one-humped camels from Southwest Punjab, Pakistan	Yasmeen N	2024	Pakistan	Punjab				First-level	72.7097	31.1704
204	Literature	204	No	Ticks (Ixodoidea) of domestic animals in Iraq. 5. Infestations in the Liwas of Diwaniya and Nasiriya (spring), Karbala (winter), and Hilla (autumn and winter)	Robson J	1969	Iraq	Diwaniya				First-level	44.8957	31.974
204	Literature	204	No	Ticks (Ixodoidea) of domestic animals in Iraq. 5. Infestations in the Liwas of Diwaniya and Nasiriya (spring), Karbala (winter), and Hilla (autumn and winter)	Robson J	1969	Iraq	Nasiriya				First-level	46.2569	31.051
204	Literature	204	No	Ticks (Ixodoidea) of domestic animals in Iraq. 5. Infestations in the Liwas of Diwaniya and Nasiriya (spring), Karbala (winter), and Hilla (autumn and winter)	Robson J	1969	Iraq	Karbala				First-level	44.0196	32.6026
205	Literature	205	No	Identification of tick vectors of ovine theileriosis in an endemic region of Iran	Razmi GR	2003	Iran	Sistan and Baluchestan	Zabol			Second-level	61.4948	31.0278
206	Literature	206	No	Prevalence of tick infestation (Rhipicephalus sanguineus and Hyalomma anatolicum anatolicum) in dogs in Punjab, Pakistan	Ul-Hasan M	2012	Pakistan	Punjab				First-level	73.0169	33.5651
207	Literature	207	No	Morphological and molecular characterization of ticks infesting cattle and buffaloes in different agro-climatic zones in Andhra Pradesh, India, and factors associated with high tick prevalence	Ghosh S	2014	India	Andhra Pradesh				First-level	79.5603	15.3484
208	Literature	208	Yes	Diversity and distribution of ticks from domestic ruminants in Lebanon	Dabaja MF	2017	Lebanon	Nabatieh	Bint Jbeil District		AynEbel	point	35.24	33.0117
208	Literature	208	Yes	Diversity and distribution of ticks from domestic ruminants in Lebanon	Dabaja MF	2017	Lebanon	Nabatieh	Bint Jbeil District		El Koulayaa	point	35.57	33.33
208	Literature	208	No	Diversity and distribution of ticks from domestic ruminants in Lebanon	Dabaja MF	2017	Lebanon	Nabatieh	Marjayoun District		El wazani	point	35.6228	33.2756
208	Literature	208	No	Diversity and distribution of ticks from domestic ruminants in Lebanon	Dabaja MF	2017	Lebanon	South Lebanon	Nabatieh District		Zawtar El Charkieh	point	35.4761	33.3258
209	Literature	209	No	Hard Ticks on Domestic Ruminants and their Seasonal Population Dynamics in Yazd Province, Iran	Salim Abadi Y	2010	Iran	Yazd				First-level	54.3574	31.8964
210	Literature	210	No	An antigenic investigation of Crimean-Congo hemorrhagic fever virus (CCHFV) in hard ticks from provinces in northern Turkey	Albayrak H	2016	Turkey					national level	34.925	38.9598
211	Literature	211	No	Molecular detection of tick-borne pathogens harbored by ticks collected from livestock in the Xinjiang Uygur Autonomous Region, China	Li Y	2020	China	Xinjiang Uygur Autonomous Region	Turpan City			Second-level	89.8298	42.3888
211	Literature	211	No	Molecular detection of tick-borne pathogens harbored by ticks collected from livestock in the Xinjiang Uygur Autonomous Region, China	Li Y	2020	China	Xinjiang Uygur Autonomous Region	Changji Hui Autonomous Prefecture			Second-level	90.0924	44.51
211	Literature	211	No	Molecular detection of tick-borne pathogens harbored by ticks collected from livestock in the Xinjiang Uygur Autonomous Region, China	Li Y	2020	China	Xinjiang Uygur Autonomous Region	Ili Kazakh Autonomous Prefecture	Zhaosu County		Third-level	80.9745	42.7669
212	Literature	212	No	A survey of ixodid ticks feeding on cattle and molecular detection of Coxiella burnetii from ticks in Southeast Iran	Ghashghaei O	2016	Iran	Sistan and Baluchestan				First-level	46.6705	34.4576
213	Literature	213	No	Morphological and phylogenetic study of Hyalomma anatolicum in AlNajaf Iraq	Al-Fatlawi M A	2018	Iraq	Najaf				First-level	44.3264	32.0104
214	Literature	214	No	A comparative study on cypermethrin resistance in Rhipicephalus (Boophilus) microplus and Hyalomma anatolicum from Punjab (India)	Singh NK	2014	India	Punjab				First-level	75.375	31.0167
215	Literature	215	No	Prevalence, Distribution, and Molecular Record of Four Hard Ticks from Livestock in the United Arab Emirates	Perveen N	2021	United Arab Emirates	Abu Dhabi	Al-Saad			Second-level	54.6847	24.3572
215	Literature	215	No	Prevalence, Distribution, and Molecular Record of Four Hard Ticks from Livestock in the United Arab Emirates	Perveen N	2021	United Arab Emirates	Abu Dhabi	Al-Dhara			Second-level	54.7433	24.4438
215	Literature	215	No	Prevalence, Distribution, and Molecular Record of Four Hard Ticks from Livestock in the United Arab Emirates	Perveen N	2021	United Arab Emirates	Dubai	Al-Qusais			Second-level	55.3724	25.277
215	Literature	215	No	Prevalence, Distribution, and Molecular Record of Four Hard Ticks from Livestock in the United Arab Emirates	Perveen N	2021	United Arab Emirates	Sharjah	Kalba			Second-level	56.3538	25.0519
216	Literature	216	No	Molecular investigation of the natural transovarial transmission of tick-borne pathogens in Turkey	Orkun Ö	2019	Turkey	Ankara				First-level	32.8599	39.9331
217	Literature	217	No	First Molecular Confirmed Outbreak of Malignant Ovine Theileriosis in Sheep from North India	Moudgil P	2023	India	Haryana	Hisar Division	Hisar		Third-level	75.7667	29.1667
218	Literature	218	No	First Detection of Tacheng Tick Virus 2 in Hard Ticks from Southeastern Kazakhstan	Yuqing J I A	2022	Kazakhstan	East Kazakhstan				First-level	84.8752	47.4701
218	Literature	218	No	First Detection of Tacheng Tick Virus 2 in Hard Ticks from Southeastern Kazakhstan	Yuqing J I A	2022	Kazakhstan	Almaty				First-level	76.8717	43.223
218	Literature	218	No	First Detection of Tacheng Tick Virus 2 in Hard Ticks from Southeastern Kazakhstan	Yuqing J I A	2022	Kazakhstan	Jambyl				First-level	72.7618	42.9439
219	Literature	219	No	Prevalence of Theileria annulata infected hard ticks of cattle and buffalo in Punjab, Pakistan	Z. Ali	2013	Pakistan	Punjab				First-level	72.7097	31.1704
220	Literature	220	No	Investigation on Parasites and Some Causes of Mortality in Captive Punjab urial (Ovis vignei punjabiensis), Pakistan	Khattak RH	2021	Pakistan	Khyber Pakhtunkhwa	Peshawar Division	Nowshera		Third-level	71.8612	33.8224
221	Literature	221	No	Identification and incidence of hard tick species during summer season 2019 in Jijel Province (northeastern Algeria)	Lotfi D	2020	Algeria	Jijel				First-level	5.76667	36.8
222	Literature	222	No	The Surveillance of Borrelia Species in Camelus dromedarius and Associated Ticks: The First Detection of Borrelia miyamotoi in Egypt	Ashour R	2023	Egypt					national level	30.8025	26.8205
223	Literature	223	No	Molecular Characterization of Ticks and Tick-Borne Pathogens in Cattle from Khartoum State and East Darfur State, Sudan	Mossaad E	2021	Sudan	Khartoum				First-level	32.6876	15.5209
224	Literature	224	No	Molecular detection and characterisation of Theileria in hard ticks of small ruminants in Zarrin Dasht County, Southern Iran	Norouzi M	2023	Iran	Fars				First-level	54.4178	28.3544
225	Literature	225	No	Epidemiology of tick-borne pathogens in the semi-arid and the arid agro-ecological zones of Punjab province, Pakistan	Rehman A	2019	Pakistan	Punjab				First-level	72.7097	31.1704
226	Literature	226	No	Molecular detection of Crimean-Congo haemorrhagic fever virus in ticks collected from infested livestock populations in a New Endemic Area, South of Iran	Farhadpour F	2016	Iran	Fars	Marvdasht county	Central District	Chahartagh	point	52.8067	29.8786
226	Literature	226	No	Molecular detection of Crimean-Congo haemorrhagic fever virus in ticks collected from infested livestock populations in a New Endemic Area, South of Iran	Farhadpour F	2016	Iran	Fars	Marvdasht county	Central District	Ezabad	point	53.2252	29.3658
226	Literature	226	No	Molecular detection of Crimean-Congo haemorrhagic fever virus in ticks collected from infested livestock populations in a New Endemic Area, South of Iran	Farhadpour F	2016	Iran	Fars	Marvdasht county	Central District	Doroodzan	point	52.4452	30.2091
226	Literature	226	No	Molecular detection of Crimean-Congo haemorrhagic fever virus in ticks collected from infested livestock populations in a New Endemic Area, South of Iran	Farhadpour F	2016	Iran	Fars	Marvdasht county	Central District	Firoozi	point	52.8347	29.9291
226	Literature	226	No	Molecular detection of Crimean-Congo haemorrhagic fever virus in ticks collected from infested livestock populations in a New Endemic Area, South of Iran	Farhadpour F	2016	Iran	Fars	Marvdasht county	Central District	Golmakan	point	52.732	30.1756
226	Literature	226	No	Molecular detection of Crimean-Congo haemorrhagic fever virus in ticks collected from infested livestock populations in a New Endemic Area, South of Iran	Farhadpour F	2016	Iran	Fars	Marvdasht county	Central District	Soltanvelayat	point	52.9855	29.8568
227	Literature	227	No	Prevalence and associated risk factors for bovine tick infestation in two districts of lower Punjab, Pakistan	Sajid MS	2009	Pakistan	Punjab				First-level	72.7097	31.1704
228	Literature	228	No	Identification of 12 Piroplasms Infecting Ten Tick Species in China Using Reverse Line Blot Hybridization	Abdallah MO	2017	China	Xinjiang Uygur Autonomous Region	Kashi Prefecture	Shache County		Third-level	77.0023	38.3128
229	Literature	229	No	Tick burden and tick species prevalence in small ruminants of different agencies of the Federally Administered Tribal Areas (FATA), Pakistan	Khan A	2019	Pakistan	Khyber Pakhtunkhwa	Peshawar Division	Khyber agency		Third-level	71.1552	34.1054
229	Literature	229	No	Tick burden and tick species prevalence in small ruminants of different agencies of the Federally Administered Tribal Areas (FATA), Pakistan	Khan A	2019	Pakistan	Khyber Pakhtunkhwa	Peshawar Division	Mohmand agency		Third-level	71.2874	34.5355
229	Literature	229	No	Tick burden and tick species prevalence in small ruminants of different agencies of the Federally Administered Tribal Areas (FATA), Pakistan	Khan A	2019	Pakistan	Khyber Pakhtunkhwa	Kohat Division	Orakzai agency		Third-level	70.9547	33.6671
229	Literature	229	No	Tick burden and tick species prevalence in small ruminants of different agencies of the Federally Administered Tribal Areas (FATA), Pakistan	Khan A	2019	Pakistan	Khyber Pakhtunkhwa	Bannu Division	Waziristan		Third-level	69.8597	32.3202
230	Literature	230	No	Ivermectin resistance in the multi-host tick Hyalomma anatolicum (Acari: Ixodidae) in India	Shyma KP	2021	India	Gujarat	Gandhinagar Division	Sabarkantha	Khedbrahma	point	73.04	24.03
231	Literature	231	No	Temporal and spatial distribution and species diversity of hard ticks (Acari: Ixodidae) in the eastern region of caspian sea	Farahi A	2016	Iran	Golestan	Bandar-e Gaz		Coastal area	point	54.0998	36.9125
231	Literature	231	Yes	Temporal and spatial distribution and species diversity of hard ticks (Acari: Ixodidae) in the eastern region of caspian sea	Farahi A	2016	Iran	Golestan	Bandar-e Gaz		Coastal area	point	54.1154	36.8823
231	Literature	231	Yes	Temporal and spatial distribution and species diversity of hard ticks (Acari: Ixodidae) in the eastern region of caspian sea	Farahi A	2016	Iran	Golestan	Bandar-e Gaz		Coastal area	point	54.0806	36.8556
231	Literature	231	Yes	Temporal and spatial distribution and species diversity of hard ticks (Acari: Ixodidae) in the eastern region of caspian sea	Farahi A	2016	Iran	Golestan	Gomishan		Coastal area	point	54.0791	37.0774
231	Literature	231	Yes	Temporal and spatial distribution and species diversity of hard ticks (Acari: Ixodidae) in the eastern region of caspian sea	Farahi A	2016	Iran	Golestan	Gomishan		Coastal area	point	54.0958	36.9976
231	Literature	231	Yes	Temporal and spatial distribution and species diversity of hard ticks (Acari: Ixodidae) in the eastern region of caspian sea	Farahi A	2016	Iran	Golestan	Gomishan		Coastal area	point	54.0853	36.965
231	Literature	231	Yes	Temporal and spatial distribution and species diversity of hard ticks (Acari: Ixodidae) in the eastern region of caspian sea	Farahi A	2016	Iran	Golestan	Bandar-e Gaz		Coastal area	point	54.049	36.8246
231	Literature	231	Yes	Temporal and spatial distribution and species diversity of hard ticks (Acari: Ixodidae) in the eastern region of caspian sea	Farahi A	2016	Iran	Golestan	Kordkuy		Coastal area	point	54.1103	36.7956
231	Literature	231	Yes	Temporal and spatial distribution and species diversity of hard ticks (Acari: Ixodidae) in the eastern region of caspian sea	Farahi A	2016	Iran	Golestan	Bandar-e Gaz		Coastal area	point	54.0305	36.7921
231	Literature	231	Yes	Temporal and spatial distribution and species diversity of hard ticks (Acari: Ixodidae) in the eastern region of caspian sea	Farahi A	2016	Iran	Golestan	Bandar-e Torkaman		Coastal area	point	54.2754	36.9848
231	Literature	231	Yes	Temporal and spatial distribution and species diversity of hard ticks (Acari: Ixodidae) in the eastern region of caspian sea	Farahi A	2016	Iran	Golestan	Bandar-e Torkaman		Coastal area	point	54.2352	36.9725
231	Literature	231	Yes	Temporal and spatial distribution and species diversity of hard ticks (Acari: Ixodidae) in the eastern region of caspian sea	Farahi A	2016	Iran	Golestan	Kordkuy		Coastal area	point	54.1761	36.9087
231	Literature	231	Yes	Temporal and spatial distribution and species diversity of hard ticks (Acari: Ixodidae) in the eastern region of caspian sea	Farahi A	2016	Iran	Golestan	Bandar-e Gaz		Coastal area	point	53.9388	36.7807
231	Literature	231	Yes	Temporal and spatial distribution and species diversity of hard ticks (Acari: Ixodidae) in the eastern region of caspian sea	Farahi A	2016	Iran	Golestan	Bandar-e Gaz		Coastal area	point	53.909	36.7418
231	Literature	231	Yes	Temporal and spatial distribution and species diversity of hard ticks (Acari: Ixodidae) in the eastern region of caspian sea	Farahi A	2016	Iran	Golestan	(Bandar-e Gaz)		Coastal area	point	53.8678	36.7334
231	Literature	231	Yes	Temporal and spatial distribution and species diversity of hard ticks (Acari: Ixodidae) in the eastern region of caspian sea	Farahi A	2016	Iran	Golestan	Aq Qala		Plains area	point	54.6182	37.1349
231	Literature	231	Yes	Temporal and spatial distribution and species diversity of hard ticks (Acari: Ixodidae) in the eastern region of caspian sea	Farahi A	2016	Iran	Golestan	Aq Qala		Plains area	point	54.6655	37.1502
231	Literature	231	Yes	Temporal and spatial distribution and species diversity of hard ticks (Acari: Ixodidae) in the eastern region of caspian sea	Farahi A	2016	Iran	Golestan	Aq Qala		Plains area	point	54.6457	37.1069
231	Literature	231	Yes	Temporal and spatial distribution and species diversity of hard ticks (Acari: Ixodidae) in the eastern region of caspian sea	Farahi A	2016	Iran	Golestan	(Gomishan		Plains area	point	54.5722	37.4132
231	Literature	231	Yes	Temporal and spatial distribution and species diversity of hard ticks (Acari: Ixodidae) in the eastern region of caspian sea	Farahi A	2016	Iran	Golestan	(Gomishan		Plains area	point	54.6514	37.3469
231	Literature	231	Yes	Temporal and spatial distribution and species diversity of hard ticks (Acari: Ixodidae) in the eastern region of caspian sea	Farahi A	2016	Iran	Golestan	(Gomishan		Plains area	point	54.5151	37.3239
231	Literature	231	No	Temporal and spatial distribution and species diversity of hard ticks (Acari: Ixodidae) in the eastern region of caspian sea	Farahi A	2016	Iran	Golestan	Aq Qala		Plains area	point	54.598	37.0411
231	Literature	231	Yes	Temporal and spatial distribution and species diversity of hard ticks (Acari: Ixodidae) in the eastern region of caspian sea	Farahi A	2016	Iran	Golestan	Aq Qala		Plains area	point	54.6125	37.0225
231	Literature	231	Yes	Temporal and spatial distribution and species diversity of hard ticks (Acari: Ixodidae) in the eastern region of caspian sea	Farahi A	2016	Iran	Golestan	Gorgan		Plains area	point	54.6197	36.9827
231	Literature	231	Yes	Temporal and spatial distribution and species diversity of hard ticks (Acari: Ixodidae) in the eastern region of caspian sea	Farahi A	2016	Iran	Golestan	Aq Qala		Plains area	point	54.7797	37.1804
231	Literature	231	Yes	Temporal and spatial distribution and species diversity of hard ticks (Acari: Ixodidae) in the eastern region of caspian sea	Farahi A	2016	Iran	Golestan	Gonbad-e Kavus		Plains area	point	54.998	37.256
231	Literature	231	Yes	Temporal and spatial distribution and species diversity of hard ticks (Acari: Ixodidae) in the eastern region of caspian sea	Farahi A	2016	Iran	Golestan	Maraveh Tappeh		Plains area	point	55.4023	37.6822
231	Literature	231	Yes	Temporal and spatial distribution and species diversity of hard ticks (Acari: Ixodidae) in the eastern region of caspian sea	Farahi A	2016	Iran	Golestan	Gomishan		Plains area	point	54.515	37.2097
231	Literature	231	Yes	Temporal and spatial distribution and species diversity of hard ticks (Acari: Ixodidae) in the eastern region of caspian sea	Farahi A	2016	Iran	Golestan	Gomishan		Plains area	point	54.4728	37.1087
231	Literature	231	Yes	Temporal and spatial distribution and species diversity of hard ticks (Acari: Ixodidae) in the eastern region of caspian sea	Farahi A	2016	Iran	Golestan	Gomishan		Plains area	point	54.4185	37.1377
231	Literature	231	Yes	Temporal and spatial distribution and species diversity of hard ticks (Acari: Ixodidae) in the eastern region of caspian sea	Farahi A	2016	Iran	Golestan	Aq Qala		Hillside area	point	54.8595	37.1332
231	Literature	231	Yes	Temporal and spatial distribution and species diversity of hard ticks (Acari: Ixodidae) in the eastern region of caspian sea	Farahi A	2016	Iran	Golestan	Aliabad		Hillside area	point	54.8428	36.7818
231	Literature	231	Yes	Temporal and spatial distribution and species diversity of hard ticks (Acari: Ixodidae) in the eastern region of caspian sea	Farahi A	2016	Iran	Golestan	Aliabad		Hillside area	point	54.9423	36.8093
231	Literature	231	Yes	Temporal and spatial distribution and species diversity of hard ticks (Acari: Ixodidae) in the eastern region of caspian sea	Farahi A	2016	Iran	Golestan	Gorgan		Hillside area	point	54.6887	36.9049
231	Literature	231	Yes	Temporal and spatial distribution and species diversity of hard ticks (Acari: Ixodidae) in the eastern region of caspian sea	Farahi A	2016	Iran	Golestan	Gorgan		Hillside area	point	54.47	36.8903
231	Literature	231	Yes	Temporal and spatial distribution and species diversity of hard ticks (Acari: Ixodidae) in the eastern region of caspian sea	Farahi A	2016	Iran	Golestan	Kordkuy		Hillside area	point	54.3123	36.8015
232	Literature	232	No	Distribution and identification of tick species infesting donkeys, in district Dera Ismail Khan, Khyber Pakhtunkhwa, Pakistan	Jamil M	2022	Pakistan	Punjab	Dera Ismail Khan Division	Dera Ismail Khan		Third-level	70.9019	31.8625
232	Literature	232	No	Distribution and identification of tick species infesting donkeys, in district Dera Ismail Khan, Khyber Pakhtunkhwa, Pakistan	Jamil M	2022	Pakistan	Khyber Pakhtunkhwa	Dera Ismail Khan Division	Dera Ismail Khan	Kulachi	point	70.461	31.9328
232	Literature	232	No	Distribution and identification of tick species infesting donkeys, in district Dera Ismail Khan, Khyber Pakhtunkhwa, Pakistan	Jamil M	2022	Pakistan	Punjab	Dera Ismail Khan Division	Dera Ismail Khan	Daraban	point	70.33	31.7368
233	Literature	233	No	Prevalence of cattle ticks in Morocco	Ouhelli H	1982	Morocco	Rabat-Salé-Zemmur-Zaër	Rabat			Second-level	-6.8274	34.0276
233	Literature	233	No	Prevalence of cattle ticks in Morocco	Ouhelli H	1982	Morocco	Gharb-Chrarda-Beni Hsen				First-level	-5.89873	34.5434
233	Literature	233	No	Prevalence of cattle ticks in Morocco	Ouhelli H	1982	Morocco	Marrakech-Tensift-Al Haouz	Marrakech			Second-level	-7.98703	31.6273
234	Literature	234	Yes	Tick Ectoparasites of Animals in Borderline of Iran-Iraq and Their Role on Disease Transmission	Banafshi O	2018	Iran	Kurdistan	Bijar		Sabzeva village	point	47.5833	35.7
234	Literature	234	Yes	Tick Ectoparasites of Animals in Borderline of Iran-Iraq and Their Role on Disease Transmission	Banafshi O	2018	Iran	Kurdistan	Bijar		Salavatabad	point	47.55	36.0166
234	Literature	234	No	Tick Ectoparasites of Animals in Borderline of Iran-Iraq and Their Role on Disease Transmission	Banafshi O	2018	Iran	Kurdistan	Bijar		Maloj	point	47.55	36.0166
234	Literature	234	Yes	Tick Ectoparasites of Animals in Borderline of Iran-Iraq and Their Role on Disease Transmission	Banafshi O	2018	Iran	Kurdistan	Qorveh		Qorveh	point	47.9733	35.2922
234	Literature	234	Yes	Tick Ectoparasites of Animals in Borderline of Iran-Iraq and Their Role on Disease Transmission	Banafshi O	2018	Iran	Kurdistan	Qorveh		Qorveh	point	47.7951	35.1594
234	Literature	234	Yes	Tick Ectoparasites of Animals in Borderline of Iran-Iraq and Their Role on Disease Transmission	Banafshi O	2018	Iran	Kurdistan	Sanandaj		qolyan	point	47.0106	35.2355
234	Literature	234	Yes	Tick Ectoparasites of Animals in Borderline of Iran-Iraq and Their Role on Disease Transmission	Banafshi O	2018	Iran	Kurdistan	Saqez		Eslam Abad	point	46.7666	36.3666
235	Literature	235	No	Prevalence of ticks (Acari: Ixodidae) and Theileria annulata infection of cattle in Gezira State, Sudan	Hayati MA	2020	Sudan	Gezira				First-level	33.2588	14.4275
235	Literature	235	No	Prevalence of ticks (Acari: Ixodidae) and Theileria annulata infection of cattle in Gezira State, Sudan	Hayati MA	2020	Sudan	Gezira	Wad Madani Al Kubra Locality	Abugota		Third-level	32.7333	14.9295
235	Literature	235	No	Prevalence of ticks (Acari: Ixodidae) and Theileria annulata infection of cattle in Gezira State, Sudan	Hayati MA	2020	Sudan	Gezira	Al Managil Locality	El Hoda		Third-level	31.2451	30.0554
236	Literature	236	No	Diversity and seasonal distribution of ixodid ticks in the natural habitat of domestic ruminants in north and south of Iran	Yakhchali M	2011	Iran	Mazandaran	Amol			Second-level	52.35	36.4167
236	Literature	236	No	Diversity and seasonal distribution of ixodid ticks in the natural habitat of domestic ruminants in north and south of Iran	Yakhchali M	2011	Iran	Khuzestan	Hendijan			Second-level	49.7167	30.25
237	Literature	237	No	Ticks of veterinary significance found on imports in the United States	Becklund WW	1968	the United States of America	New York	New York			Second-level	-74.0059	40.7126
238	Literature	238	No	Prevalence of Theileria annulata in dairy cattle in Nyala, South Darfur State, Sudan	Abaker IA	2017	Sudan	South Darfur	Nyala Locality	Nyala		Third-level	24.8798	12.0534
239	Literature	239	No	Spatio-temporal epidemiological survey reveals high infestation and extensive species diversity of hard ticks infesting camels from Pakistan	Alshammari A	2023	Pakistan	Punjab	Dera Ismail Khan Division	Dera Ismail Khan		Third-level	70.9019	31.8625
239	Literature	239	No	Spatio-temporal epidemiological survey reveals high infestation and extensive species diversity of hard ticks infesting camels from Pakistan	Alshammari A	2023	Pakistan	Punjab	Bannu Division	Bannu		Third-level	70.9116	31.8435
239	Literature	239	No	Spatio-temporal epidemiological survey reveals high infestation and extensive species diversity of hard ticks infesting camels from Pakistan	Alshammari A	2023	Pakistan	Punjab	Mianwali Division	Bhakkar		Third-level	71.0854	31.6082
239	Literature	239	No	Spatio-temporal epidemiological survey reveals high infestation and extensive species diversity of hard ticks infesting camels from Pakistan	Alshammari A	2023	Pakistan	Punjab	Mianwali Division	Mianwali		Third-level	71.4774	32.6643
240	Literature	240	No	Four Tick-Borne Microorganisms and Their Prevalence in Hyalomma Ticks Collected from Livestock in United Arab Emirates	Perveen N	2021	United Arab Emirates					national level	53.9995	24.0003
241	Literature	241	No	Study on Hard and Soft Ticks of Domestic and Wild Animals in Western Iran	Telmadarraiy Z	2022	Iran	Lorestan	Dorud			Second-level	49.0533	33.4989
241	Literature	241	No	Study on Hard and Soft Ticks of Domestic and Wild Animals in Western Iran	Telmadarraiy Z	2022	Iran	Lorestan	Dowreh			Second-level	47.9613	33.5862
241	Literature	241	No	Study on Hard and Soft Ticks of Domestic and Wild Animals in Western Iran	Telmadarraiy Z	2022	Iran	Lorestan	Selseleh			Second-level	47.6066	33.533
241	Literature	241	No	Study on Hard and Soft Ticks of Domestic and Wild Animals in Western Iran	Telmadarraiy Z	2022	Iran	Lorestan	Pol-e-Dokhtar			Second-level	47.7223	33.1449
241	Literature	241	No	Study on Hard and Soft Ticks of Domestic and Wild Animals in Western Iran	Telmadarraiy Z	2022	Iran	Lorestan	Khorramabad			Second-level	48.3391	33.4646
242	Literature	242	No	Cattle infestation by Hyalomma ticks and prevalence of Theileria in Hyalomma species in the east of Turkey	Aktas M	2004	Turkey					national level	34.925	38.9598
243	Literature	243	No	Application of DNA barcodes in the genetic diversity of hard ticks (Acari: Ixodidae) in Kazakhstan	Zheng Z	2023	Kazakhstan	Jambyl				First-level	72.3658	44.222
244	Literature	244	No	A four year epidemiological and chemotherapy survey of babesiosis and theileriosis, and tick vectors in sheep, cattle and goats in Dehgolan, Iran	Hasheminasab SS	2018	Iran	Kurdistan	Dehgolan area			Second-level	47.4196	35.2818
245	Literature	245	No	Microbial composition in Hyalomma anatolicum collected from livestock in the United Arab Emirates using next-generation sequencing	Perveen N	2022	United Arab Emirates	Sharjah				First-level	56.3539	25.0518
245	Literature	245	No	Microbial composition in Hyalomma anatolicum collected from livestock in the United Arab Emirates using next-generation sequencing	Perveen N	2022	United Arab Emirates	Dubai				First-level	55.3724	25.277
245	Literature	245	No	Microbial composition in Hyalomma anatolicum collected from livestock in the United Arab Emirates using next-generation sequencing	Perveen N	2022	United Arab Emirates	Dhabi				First-level	54.3773	24.4538
246	Literature	246	No	Co-circulation of Crimean-Congo Hemorrhagic Fever virus strains Asia 1 and 2 between the border of Iran and Pakistan	Shahhosseini N	2017	Pakistan	Baluchistan				First-level	65.0957	28.4907
247	Literature	247	No	Detection of Theileria annulata by the PCR-RFLP in ticks (Acari, Ixodidae) collected from cattle in West and North-West Iran	Tavassoli M	2011	Iran					national level	53.688	32.4279
248	Literature	248	No	Crimean-Congo Hemorrhagic Fever Virus Clade IV (Asia 1) in Ticks of Western Iran	Kayedi MH	2015	Iran	Lorestan	Cheshmak County		Cheshmak	point	51.4791	35.8122
248	Literature	248	No	Crimean-Congo Hemorrhagic Fever Virus Clade IV (Asia 1) in Ticks of Western Iran	Kayedi MH	2015	Iran	Lorestan	Alashtar County		Alashtar	point	48.2617	33.8632
248	Literature	248	No	Crimean-Congo Hemorrhagic Fever Virus Clade IV (Asia 1) in Ticks of Western Iran	Kayedi MH	2015	Iran	Lorestan	Borujerd County		Choghlevandi	point	48.5598	33.6476
248	Literature	248	No	Crimean-Congo Hemorrhagic Fever Virus Clade IV (Asia 1) in Ticks of Western Iran	Kayedi MH	2015	Iran	Lorestan	Dowreh County		Sarab-Dowreh	point	48.0229	33.5658
248	Literature	248	No	Crimean-Congo Hemorrhagic Fever Virus Clade IV (Asia 1) in Ticks of Western Iran	Kayedi MH	2015	Iran	Lorestan	Borujerd County		Borujerd	point	48.7564	33.8963
248	Literature	248	No	Crimean-Congo Hemorrhagic Fever Virus Clade IV (Asia 1) in Ticks of Western Iran	Kayedi MH	2015	Iran	Lorestan	Nojian Rural District		Nojian	point	48.5752	33.2328
248	Literature	248	No	Crimean-Congo Hemorrhagic Fever Virus Clade IV (Asia 1) in Ticks of Western Iran	Kayedi MH	2015	Iran	Lorestan	Khorramabad County		Visian	point	48.0294	33.486
249	Literature	249	No	Resistance to natural tick infestations in different breeds of cattle in the Sudan	Latif A A	1984	Sudan	Khartoum				First-level	32.6876	15.5209
250	Literature	250	No	Molecular identification of hemoparasites in ixodid ticks in Iran	Shiri A	2024	Iran	Azerbaijan,East				First-level	45.9071	38.428
250	Literature	250	No	Molecular identification of hemoparasites in ixodid ticks in Iran	Shiri A	2024	Iran	Kermanshah				First-level	46.6705	34.4576
250	Literature	250	No	Molecular identification of hemoparasites in ixodid ticks in Iran	Shiri A	2024	Iran	Sistan and Baluchestan				First-level	60.5821	27.53
251	Literature	251	No	Molecular detection and identification of Ehrlichia and Anaplasma species in ixodid ticks	Aktas M	2009	Turkey	Elazig				First-level	39.2225	38.6748
252	Literature	252	No	Cross-species immunoprotective antigens (subolesin, ferritin 2 and P0) provide protection against Rhipicephalus sanguineus sensu lato	Zeb I	2024	Pakistan	Khyber Pakhtunkhwa	Mardan Division	Mardan		Third-level	72.0791	34.1617
253	Literature	253	No	Molecular Detection of Francisella tularensis Isolated from Ticks of Livestock in Kurdistan Region, Iraq	Mohammed RR	2023	Iraq	Sulaymaniyah				First-level	45.4372	35.5611
254	Literature	254	No	An investigation into the distribution, host-preference and population density of ixodid ticks affecting domestic animals in Bangladesh	Islam MK	2006	Bangladesh	Rajshahi Division	Chapai Nawabganj District			Second-level	88.25	24.6833
254	Literature	254	No	An investigation into the distribution, host-preference and population density of ixodid ticks affecting domestic animals in Bangladesh	Islam MK	2006	Bangladesh	Rajshahi Division	Rajshahi District			Second-level	88.6072	24.3694
255	Literature	255	No	Seasonal Activity of Tick Infestation in Goats and Buffalo of Punjab Province (District Sargodha), Pakistan	Irfan Mustafa I M	2014	Pakistan	Punjab	Sargodha Division	Sargodha		Third-level	72.686	32.0739
256	Literature	256	No	The Prevalence and Genetic Variants of the CCHF Virus Circulating among Ticks in the Southern Regions of Kazakhstan	Sultankulova KT	2022	Kazakhstan	Zhambyl				First-level	72.3656	44.2219
256	Literature	256	No	The Prevalence and Genetic Variants of the CCHF Virus Circulating among Ticks in the Southern Regions of Kazakhstan	Sultankulova KT	2022	Kazakhstan	Turkestan				First-level	68.2345	43.3049
256	Literature	256	No	The Prevalence and Genetic Variants of the CCHF Virus Circulating among Ticks in the Southern Regions of Kazakhstan	Sultankulova KT	2022	Kazakhstan	Kyzylorda				First-level	65.4821	44.8487
257	Literature	257	No	Detection of naturally infected vector ticks (acari: ixodidae) by different species of babesia and theileria agents from three different enzootic parts of iran	Abdigoudarzi M	2013	Iran	Fars				First-level	53.0463	29.1018
258	Literature	258	No	Molecular Characterization and Phylogenetic Analysis of Theileria spp. and Babesia spp. Isolated from Various Ticks in Southeastern and Northwestern Regions of Iran	Jafarbekloo A	2018	Iran	Azerbaijan,East	Heris			Second-level	47.1164	38.2472
258	Literature	258	No	Molecular Characterization and Phylogenetic Analysis of Theileria spp. and Babesia spp. Isolated from Various Ticks in Southeastern and Northwestern Regions of Iran	Jafarbekloo A	2018	Iran	Azerbaijan,East	Chabahar			Second-level	60.6431	25.2919
259	Literature	259	No	Tick diversity and detection of Coxiella burnetii in tick of small ruminants using nested Trans PCR in Southeast Iran	Nourollahi Fard SR	2016	Iran	Sistan and Baluchestan				First-level	60.5821	27.53
260	Literature	260	No	Molecular detection of Theileria spp. and Babesia spp. in sheep and ixodid ticks from the northeast of Iran	Razmi G	2013	Iran	Khorasan Razavi				First-level	59.1042	35.102
261	Literature	261	No	Exploring the prevalence and diversity of bovine ticks in five agro-ecological zones of Pakistan using phenetic and genetic tools	Ghafar A	2020	Pakistan	Punjab	Rawalpindi Division	Jhelum		Third-level	73.7257	32.9425
261	Literature	261	No	Exploring the prevalence and diversity of bovine ticks in five agro-ecological zones of Pakistan using phenetic and genetic tools	Ghafar A	2020	Pakistan	Punjab	Sahiwal Division	Okara		Third-level	71.6911	29.3544
261	Literature	261	No	Exploring the prevalence and diversity of bovine ticks in five agro-ecological zones of Pakistan using phenetic and genetic tools	Ghafar A	2020	Pakistan	Punjab	Bahawalpur Division	Bahawalpur (BWP)		Third-level	70.9428	30.9693
261	Literature	261	No	Exploring the prevalence and diversity of bovine ticks in five agro-ecological zones of Pakistan using phenetic and genetic tools	Ghafar A	2020	Pakistan	Punjab	Dera Ghazi Khan Division	Layyah		Third-level	68.8228	27.7244
261	Literature	261	No	Exploring the prevalence and diversity of bovine ticks in five agro-ecological zones of Pakistan using phenetic and genetic tools	Ghafar A	2020	Pakistan	Sindh	Sukkur Division	Sukkur		Third-level	67.9106	24.7475
262	Literature	262	No	Prevalence and Distribution of Hard Ticks and Their Associated Risk Factors in Sheep and Goats from Four Agro-Climatic Zones of Khyber Pakhtunkhwa (KPK), Pakistan	Iqbal Z	2022	Pakistan	Khyber Pakhtunkhwa	Hazara Division	Mansehra	Dhangri	point	73.3019	34.5347
262	Literature	262	Yes	Prevalence and Distribution of Hard Ticks and Their Associated Risk Factors in Sheep and Goats from Four Agro-Climatic Zones of Khyber Pakhtunkhwa (KPK), Pakistan	Iqbal Z	2022	Pakistan	Khyber Pakhtunkhwa	Hazara Division	Mansehra	Sufaida	point	73.4194	34.5569
262	Literature	262	No	Prevalence and Distribution of Hard Ticks and Their Associated Risk Factors in Sheep and Goats from Four Agro-Climatic Zones of Khyber Pakhtunkhwa (KPK), Pakistan	Iqbal Z	2022	Pakistan	Khyber Pakhtunkhwa	Malakand Division	Swat District	Barikot	point	72.2414	34.6665
262	Literature	262	Yes	Prevalence and Distribution of Hard Ticks and Their Associated Risk Factors in Sheep and Goats from Four Agro-Climatic Zones of Khyber Pakhtunkhwa (KPK), Pakistan	Iqbal Z	2022	Pakistan	Khyber Pakhtunkhwa	Malakand Division	Swat District	Kabal	point	72.2928	34.7829
262	Literature	262	No	Prevalence and Distribution of Hard Ticks and Their Associated Risk Factors in Sheep and Goats from Four Agro-Climatic Zones of Khyber Pakhtunkhwa (KPK), Pakistan	Iqbal Z	2022	Pakistan	Khyber Pakhtunkhwa	Mardan Division	Mardan	Kabal	point	72.0264	34.1182
262	Literature	262	Yes	Prevalence and Distribution of Hard Ticks and Their Associated Risk Factors in Sheep and Goats from Four Agro-Climatic Zones of Khyber Pakhtunkhwa (KPK), Pakistan	Iqbal Z	2022	Pakistan	Khyber Pakhtunkhwa	Mardan Division	Mardan	Rashakai	point	71.9441	34.2816
262	Literature	262	Yes	Prevalence and Distribution of Hard Ticks and Their Associated Risk Factors in Sheep and Goats from Four Agro-Climatic Zones of Khyber Pakhtunkhwa (KPK), Pakistan	Iqbal Z	2022	Pakistan	Khyber Pakhtunkhwa	Peshawar Division	Peshawar District	Darmangi	point	71.5325	34.0452
262	Literature	262	Yes	Prevalence and Distribution of Hard Ticks and Their Associated Risk Factors in Sheep and Goats from Four Agro-Climatic Zones of Khyber Pakhtunkhwa (KPK), Pakistan	Iqbal Z	2022	Pakistan	Khyber Pakhtunkhwa	Peshawar Division	Peshawar District	Chankari	point	71.6515	33.9984
263	Literature	263	No	Survey on the distribution of ticks of domestic animals in the eastern zone of Ethiopia	Tafesse B	1996	Ethiopia					national level	40.4896	9.14485
264	Literature	264	No	Prevalence and molecular detection of tick borne pathogens in goats and ticks from different parts of North Eastern regions of India	Patra G	2022	India	North-East India				First-level	93.2475	25.5728
265	Literature	265	No	Molecular detection and genetic characterization of Coxiella-like endosymbionts in dogs and ticks infesting dogs in Northeast India	Patra G	2022	India	Mizoram	Aizawl			Second-level	92.7178	23.7272
265	Literature	265	No	Molecular detection and genetic characterization of Coxiella-like endosymbionts in dogs and ticks infesting dogs in Northeast India	Patra G	2022	India	Mizoram	Saiha			Second-level	92.97	22.48
265	Literature	265	No	Molecular detection and genetic characterization of Coxiella-like endosymbionts in dogs and ticks infesting dogs in Northeast India	Patra G	2022	India	Manipur	Churachandpur			Second-level	93.6833	24.3333
265	Literature	265	No	Molecular detection and genetic characterization of Coxiella-like endosymbionts in dogs and ticks infesting dogs in Northeast India	Patra G	2022	India	Meghalaya	Khasi Hills	Shillong		Third-level	91.8833	25.5667
265	Literature	265	No	Molecular detection and genetic characterization of Coxiella-like endosymbionts in dogs and ticks infesting dogs in Northeast India	Patra G	2022	India	Tripura	Agartala			Second-level	91.2833	23.8333
265	Literature	265	No	Molecular detection and genetic characterization of Coxiella-like endosymbionts in dogs and ticks infesting dogs in Northeast India	Patra G	2022	India	Tripura	Sipahijala			Second-level	91.3117	23.6644
266	Literature	266	No	Prevalence and seasonal variation in ixodid ticks on cattle of Mathura district, Uttar Pradesh	Patel G	2013	India	Uttar Pradesh	Agra Division	Mathura		Third-level	77.6856	27.4956
267	Literature	267	No	Acaricide resistance in Rhipicephalus (Boophilus) microplus and Hyalomma anatolicum collected from Haryana and Rajasthan states of India	Gaur RS	2016	India	Haryana				First-level	75.7667	29.1667
268	Literature	268	No	Epidemiological study on ticks infestations in cattle of Jharkhand and therapeutic evaluation of cypermethrin, deltamethrin and flumethrin	Shekhar S	2020	India	Jharkhand				First-level	85.6434	24.509
269	Literature	269	No	Ticks (Ixodoidea) Of Domestic Animals In Iraq: Part 2: Summer infestations in the Liwas of Hilla, Karbala, Diwaniya and Nasiriya	Robson J	1968	Iraq	Hilla				First-level	44.4252	32.4736
269	Literature	269	No	Ticks (Ixodoidea) Of Domestic Animals In Iraq: Part 2: Summer infestations in the Liwas of Hilla, Karbala, Diwaniya and Nasiriya	Robson J	1968	Iraq	Karbala				First-level	44.0196	32.6026
269	Literature	269	No	Ticks (Ixodoidea) Of Domestic Animals In Iraq: Part 2: Summer infestations in the Liwas of Hilla, Karbala, Diwaniya and Nasiriya	Robson J	1968	Iraq	Diwaniya				First-level	44.8957	31.974
269	Literature	269	No	Ticks (Ixodoidea) Of Domestic Animals In Iraq: Part 2: Summer infestations in the Liwas of Hilla, Karbala, Diwaniya and Nasiriya	Robson J	1968	Iraq	Nasiriya				First-level	46.2569	31.051
270	Literature	270	No	Multispacer sequence typing of Coxiella burnetii from milk and hard tick samples from ruminant farms in Lebanon	Dabaja MF	2020	Lebanon	South-Lebanon	Tyre District	Barich	farm	point	35.3525	33.2728
270	Literature	270	Yes	Multispacer sequence typing of Coxiella burnetii from milk and hard tick samples from ruminant farms in Lebanon	Dabaja MF	2020	Lebanon	Nabatieh	Marjiiyoun		farm	point	35.5	33.5
270	Literature	270	No	Multispacer sequence typing of Coxiella burnetii from milk and hard tick samples from ruminant farms in Lebanon	Dabaja MF	2020	Lebanon	Nabatieh	Marjeyoun District	Wata El Khiyam	farm	point	35.6111	33.3272
270	Literature	270	No	Multispacer sequence typing of Coxiella burnetii from milk and hard tick samples from ruminant farms in Lebanon	Dabaja MF	2020	Lebanon	Nabatieh	Marjeyoun District	El Koulayaa	farm	point	35.57	33.33
271	Literature	271	No	Identification and molecular characterization of spotted fever group rickettsiae in ticks collected from farm ruminants in Lebanon	Fernández de Mera IG	2017	Lebanon	South-Lebanon				First-level	35.2033	33.2721
271	Literature	271	No	Identification and molecular characterization of spotted fever group rickettsiae in ticks collected from farm ruminants in Lebanon	Fernández de Mera IG	2017	Lebanon	Nabatieh				First-level	35.4836	33.3771
272	Literature	272	No	Distribution and ecological characteristics of Hyalomma ixodid ticks in the ecosystems of the Stavropol region	Trukhachev V I	2016	Russia	Stavropol Territory				First-level	43.5203	44.6678
273	Literature	273	No	Hyalomma (Hyalommina) Arabica, the Arabian Goat and Sheep Tick: Distribution and Abundance in Saudi Arabia	Al-Khalifa MS	1986	Saudi Arabia	Makkah Province				First-level	39.8173	21.424
274	Literature	274	No	A study on fat body cells ultrastructure in female camel tick (Hyalomma anatolicum anatolicum)	Bughdadi F A	2012	Saudi Arabia					national level	42.3528	25.6243
275	Literature	275	No	Ticks (Acari: Ixodidae) infesting camels (Camelus dromedarius) in Northern Sudan	Elghali A	2009	Sudan	River Nile State	Ed Damer Locality	Ed Damer		Third-level	33.9695	17.5802
275	Literature	275	No	Ticks (Acari: Ixodidae) infesting camels (Camelus dromedarius) in Northern Sudan	Elghali A	2009	Sudan	Kassala State	Khashm el Girba Locality	Khashm el Girba-western banks of River Atbara		Third-level	34.0085	17.7013
276	Literature	276	No	Studies on the Epidemiology of Tropical Theileriosis (Theileria annulata Infection) in Cattle in Central Anatolia, Turkey	Sayin F	2003	Turkey	Ankara Province	Ankara county			Second-level	32.8597	39.9333
277	Literature	277	No	Description of a new Babesia sp. infective for cattle in China	Luo J	2002	China	Xinjiang Uygur Autonomous Region				First-level	87.627	43.7934
278	Literature	278	No	PCR-Detection of Coxiella burnetii in Ticks Collected from Sheep and Goats in Southeast Iran	Nourollahi Fard SR	2011	Iran	Kerman				First-level	57.6439	29.485
279	Literature	279	No	Identification of Theileria Species in Sheep and Vector Ticks Using PCR Method in Zabol, Eastern Iran	Zarei F	2017	Iran	Sistan and Baluchestan	Zabol			Second-level	61.4948	31.0278
280	Literature	280	No	Species Diversity and Distribution of Ticks (Acari: Ixodidae) in Zabol County, Eastern Iran	Ganjali M	2014	Iran	Sistan and Baluchestan	Zabol			Second-level	61.4962	31.0385
281	Literature	281	No	Ixodidae ticks in cattle and sheep in Sistan and Baluchestan Province (Iran)	Mirzaei M	2014	Iran	Sistan and Baluchestan				First-level	60.5821	27.53
282	Literature	282	No	High infection of Anaplasma and Ehrlichia spp. among tick species collected from different geographical locations of Iran	Tajedin L	2016	Iran	Azerbaijan,East				First-level	45.9071	38.428
282	Literature	282	No	High infection of Anaplasma and Ehrlichia spp. among tick species collected from different geographical locations of Iran	Tajedin L	2016	Iran	South Khorasan				First-level	59.1042	32.5175
282	Literature	282	No	High infection of Anaplasma and Ehrlichia spp. among tick species collected from different geographical locations of Iran	Tajedin L	2016	Iran	Yazd				First-level	54.3574	31.8964
283	Literature	283	No	Spatial and Phylodynamic Survey on Crimean-Congo Hemorrhagic Fever Virus Strains in Northeast of Iran	Nowotny N	2018	Iran	Semnan	Damghan County	Damghan district	Hasan Abad	point	54.329	35.9181
283	Literature	283	No	Spatial and Phylodynamic Survey on Crimean-Congo Hemorrhagic Fever Virus Strains in Northeast of Iran	Nowotny N	2018	Iran	Semnan	Damghan County	Damghan district	Jazan	point	54.3927	36.2089
284	Literature	284	No	Molecular detection of Ehrlichia canis in ticks population collected on dogs in Meshkin-Shahr, Ardebil Province, Iran	Atefeh	2013	Iran	Ardabil	Meshkin-Shahr County			Second-level	47.7309	38.4905
285	Literature	285	No	Circulation of Brucellaceae, Anaplasma and Ehrlichia spp. in borderline of Iran, Azerbaijan, and Armenia	Abdoli R	2021	Iran	Azerbaijan,East				First-level	45.9071	38.428
286	Literature	286	No	Molecular surveillance of tick-borne diseases in Iranian small ruminants	Spitalska E	2005	Iran	Fars				First-level	53.0463	29.1018
287	Literature	287	No	Molecular epidemiology of Crimean- Congo hemorrhagic fever virus genome isolated from ticks of Hamadan province of Iran	F. Tahmasebi	2010	Iran	Hamadan				First-level	48.5148	34.7982
288	Literature	288	No	Crimean-Congo hemorrhagic fever: A seroepidemiological and molecular survey in Bahar, Hamadan province of Iran.	Telmadarraiy, Z	2008	Iran	Hamadan	Bahar County		Bahar township	point	48.5148	34.7982
289	Literature	289	No	Phylogeny of tick-derived Crimean-Congo hemorrhagic fever virus strains in Iran	Biglari, P	2016	Iran	Isfahan	Golpayegan County			Second-level	51.666	32.6539
290	Literature	290	No	Anaplasma Infection in Ticks in Southeastern Region of Iran	Ranjbar, R	2020	Iran	Kerman	Kerman			Second-level	57.0833	30.2839
290	Literature	290	No	Anaplasma Infection in Ticks in Southeastern Region of Iran	Ranjbar, R	2020	Iran	Kerman	Kohbanan			Second-level	50.3	33.45
290	Literature	290	No	Anaplasma Infection in Ticks in Southeastern Region of Iran	Ranjbar, R	2020	Iran	Kerman	Sirjan			Second-level	56.4875	31.71
291	Literature	291	No	Detection of Coxiella burnetii (Gammaproteobacteria: Coxiellaceae) in ticks collected from infested dogs in Kerman, Southeast of Iran	Khalili M	2018	Iran	Kerman				First-level	57.6439	29.485
292	Literature	292	No	Molecular and seroepidemiological survey on Crimean-Congo Hemorrhagic Fever Virus in Northeast of Iran	Saghafipour A	2019	Iran	Khorasan,North				First-level	57.1083	37.45
293	Literature	293	No	Molecular and serological detection of Theileria equi and Babesia caballi infection in horses and ixodid ticks in Iran	Abedi V	2013	Iran	Khorasan,North				First-level	57.1083	37.45
294	Literature	294	No	Reverse transcription PCR-based detection of Crimean-Congo hemorrhagic fever virus isolated from ticks of domestic ruminants in Kurdistan province of Iran	MR Fakoorziba	2012	Iran	Kurdistan				First-level	47.1362	35.3824
295	Literature	295	No	Molecular detection of Theileria ovis and T. lestoquardi in vector ticks in Lorestan province, Iran.	HR Nasser	2014	Iran	Lorestan				First-level	48.3988	33.5818
296	Literature	296	No	Comparative analysis of biological characteristics of Hyalomma asiaticum and H. anatolicum Xinjiang isolates at different theta developmental stages	宋瑞其	2022	China	Xinjiang Uygur Autonomous Region	Changji Hui Autonomous Prefecture			Second-level	89.5938	44.0218
296	Literature	296	No	Comparative analysis of biological characteristics of Hyalomma asiaticum and H. anatolicum Xinjiang isolates at different theta developmental stages	宋瑞其	2022	China	Xinjiang Uygur Autonomous Region	Turpan city			Second-level	89.0514	42.9094
296	Literature	296	No	Comparative analysis of biological characteristics of Hyalomma asiaticum and H. anatolicum Xinjiang isolates at different theta developmental stages	宋瑞其	2022	China	Xinjiang Uygur Autonomous Region				First-level	87.627	43.7934
297	Literature	297	No	Collection, prevalence and identifying hard tick species among small ruminants in Southern Khyber Pakhtunkhwa, Pakistan	Jamil M	2022	Pakistan					national level	71.2475	30.3308
298	Literature	298	No	Transmission of a Trypanosoma sp. to cattle by the tick Hyalomma anatolicum anatolicum	S.P. Morzaria	1986	Sudan	Khartoum State	Khartoum City		Shambat Farm	point	32.5833	15.6667
298	Literature	298	No	Transmission of a Trypanosoma sp. to cattle by the tick Hyalomma anatolicum anatolicum	S.P. Morzaria	1986	Sudan	Gezira State	Wad Madani		Nisheishiba Farm	point	33.5	14.4667
299	Literature	299	No	阿合奇县色乡牦牛环形泰勒虫病流行病学调查报告	阿力米江·沙克	2012	China	新疆维吾尔自治区	克孜勒苏柯尔克孜自治州	阿合奇县	色帕巴衣乡	point	89.6952	42.8649
300	Literature	300	No	鄯善县绵羊染蜱情况调查及重组CathepsinL免疫的抗蜱效果分析	阿力木江·加帕尔	2023	China	新疆维吾尔自治区	Turpan city(吐鲁番市)	ShanShan(SS鄯善县)	大东湖村	point	90.2937	42.8711
300	Literature	300	No	鄯善县绵羊染蜱情况调查及重组CathepsinL免疫的抗蜱效果分析	阿力木江·加帕尔	2023	China	新疆维吾尔自治区	Turpan city(吐鲁番市)	ShanShan(SS鄯善县)	卡格托尔村	point	90.3264	42.9409
300	Literature	300	No	鄯善县绵羊染蜱情况调查及重组CathepsinL免疫的抗蜱效果分析	阿力木江·加帕尔	2023	China	新疆维吾尔自治区	Turpan city(吐鲁番市)	ShanShan(SS鄯善县)	克其克村	point	90.1877	42.8441
300	Literature	300	No	鄯善县绵羊染蜱情况调查及重组CathepsinL免疫的抗蜱效果分析	阿力木江·加帕尔	2023	China	新疆维吾尔自治区	Turpan city(吐鲁番市)	ShanShan(SS鄯善县)	栏杆村	point	90.1285	42.8131
301	Literature	301	No	新疆边境地区蜱携带梨形虫种类的分子鉴定	仇晓飞	2022	China	新疆维吾尔自治区	克孜勒苏柯尔克孜自治州	阿图什市		Third-level	76.8551	40.1238
302	Literature	302	No	新疆叶尔羌河流域蜱螨区系调查报告	邓岗领	1999	China	新疆维吾尔自治区	喀什地区	疏勒县	阿拉甫乡	point	76.3617	39.1808
302	Literature	302	No	新疆叶尔羌河流域蜱螨区系调查报告	邓岗领	1999	China	新疆维吾尔自治区	喀什地区	麦盖提县		Third-level	78.2336	38.8409
303	Literature	303	No	巴州牦牛三个试验点蜱传牛环形泰勒虫病的流行病学调查	杜兰兰	2018	China	新疆维吾尔自治区	巴音郭楞蒙古自治州			Second-level	87.4869	39.4627
304	Literature	304	No	基于ITS和COⅠ基因对于我国璃眼蜱的分类研究	苟惠天	2016	China	甘肃省				First-level	103.826	36.0594
305	Literature	305	No	羊的大型巴贝虫未定种的形态学和致病性初步研究	关贵全	2001	China	新疆维吾尔自治区	喀什地区			Second-level	77.1652	38.1092
306	Literature	306	No	新疆牛环形泰勒虫病早期诊断方法及其媒介蜱生物学特性与防治研究	郭庆勇	2017	China	新疆维吾尔自治区	Turpan city(吐鲁番市)			Second-level	89.8298	42.3888
307	Literature	307	No	托克逊县牛环形泰勒虫媒介蜱形态鉴定及病原检测	海尼木古力·艾合买提	2018	China	新疆维吾尔自治区	Turpan city(吐鲁番市)	托克逊县	伊拉湖乡	point	88.4415	42.7881
307	Literature	307	No	托克逊县牛环形泰勒虫媒介蜱形态鉴定及病原检测	海尼木古力·艾合买提	2018	China	新疆维吾尔自治区	Turpan city(吐鲁番市)	木垒县	博斯坦乡	point	90.6142	43.7109
307	Literature	307	No	托克逊县牛环形泰勒虫媒介蜱形态鉴定及病原检测	海尼木古力·艾合买提	2018	China	新疆维吾尔自治区	Turpan city(吐鲁番市)	托克逊县	夏乡	point	88.6751	42.7908
307	Literature	307	No	托克逊县牛环形泰勒虫媒介蜱形态鉴定及病原检测	海尼木古力·艾合买提	2018	China	新疆维吾尔自治区	Turpan city(吐鲁番市)	托克逊县	郭勒布依乡	point	88.6044	42.8412
308	Literature	308	No	新疆部分地区璃眼蜱分类鉴定及携带部分病原检测	李凯瑞	2019	China	新疆维吾尔自治区	阿克苏地区			Second-level	81.5687	40.9663
308	Literature	308	No	新疆部分地区璃眼蜱分类鉴定及携带部分病原检测	李凯瑞	2019	China	新疆维吾尔自治区	新疆生产建设兵团第三师50团			Second-level	79.2499	39.9478
308	Literature	308	No	新疆部分地区璃眼蜱分类鉴定及携带部分病原检测	李凯瑞	2019	China	新疆维吾尔自治区	巴音郭楞蒙古自治州			Second-level	87.4869	39.4627
308	Literature	308	No	新疆部分地区璃眼蜱分类鉴定及携带部分病原检测	李凯瑞	2019	China	新疆维吾尔自治区	Turpan city(吐鲁番市)			Second-level	89.8298	42.3888
309	Literature	309	No	托克逊县部分地区牛环形泰勒虫病的流行病学调查	何晓东	2015	China	新疆维吾尔自治区	Turpan city(吐鲁番市)	托克逊县	夏乡南湖村	point	88.7338	42.7339
310	Literature	310	No	伊吾县部分养殖场感染绵羊无浆体病的流行病学调查	姜媛	2020	China	新疆维吾尔自治区	哈密市	伊吾县	吐葫芦乡	point	94.6624	43.2331
310	Literature	310	No	伊吾县部分养殖场感染绵羊无浆体病的流行病学调查	姜媛	2020	China	新疆维吾尔自治区	哈密市	伊吾县	苇子峡乡	point	94.8495	43.4576
310	Literature	310	No	伊吾县部分养殖场感染绵羊无浆体病的流行病学调查	姜媛	2020	China	新疆维吾尔自治区	哈密市	伊吾县	盐池镇	point	94.2966	43.331
310	Literature	310	No	伊吾县部分养殖场感染绵羊无浆体病的流行病学调查	姜媛	2020	China	新疆维吾尔自治区	哈密市	伊吾县	淖毛湖镇	point	94.9876	43.7567
311	Literature	311	No	璃眼蜱幼虫的形态学研究	姜在阶	1988	China	新疆维吾尔自治区	喀什			Second-level	77.1652	38.1092
312	Literature	312	No	巴州塔里木马鹿蜱种类鉴定及其携带部分病原检测	蒋玉曦	2020	China	新疆维吾尔自治区	阿勒泰地区			Second-level	88.424	46.8899
312	Literature	312	No	巴州塔里木马鹿蜱种类鉴定及其携带部分病原检测	蒋玉曦	2020	China	新疆维吾尔自治区	巴音郭楞蒙古自治州			Second-level	87.4869	39.4627
312	Literature	312	No	巴州塔里木马鹿蜱种类鉴定及其携带部分病原检测	蒋玉曦	2020	China	新疆维吾尔自治区	Turpan city(吐鲁番市)			Second-level	89.8298	42.3888
313	Literature	313	No	南疆驴常见寄生虫鉴定及其流行病学调查	卡丽比努尔·尔肯	2015	China	新疆维吾尔自治区	喀什地区			Second-level	77.1652	38.1092
314	Literature	314	No	新疆蜱媒自然疫源性疾病的调查研究	孑昭敏	1987	China	新疆维吾尔自治区				First-level	82.1463	43.4506
314	Literature	314	No	新疆蜱媒自然疫源性疾病的调查研究	孑昭敏	1987	China	新疆维吾尔自治区	阿勒泰地区			First-level	88.424	46.8899
315	Literature	315	No	中国璃眼蜱属(蜱螨亚纲:硬蜱科)研究——附新记录种盾陷璃眼蜱Hyalomma excavatum Koch,1844的描述	黎唯	2015	China	新疆维吾尔自治区	Kashi			Second-level	77.1652	38.1092
315	Literature	315	No	中国璃眼蜱属(蜱螨亚纲:硬蜱科)研究——附新记录种盾陷璃眼蜱Hyalomma excavatum Koch,1844的描述	黎唯	2015	China	新疆维吾尔自治区	哈什(不是中国的？)			Second-level	75.9964	39.4736
315	Literature	315	No	中国璃眼蜱属(蜱螨亚纲:硬蜱科)研究——附新记录种盾陷璃眼蜱Hyalomma excavatum Koch,1844的描述	黎唯	2015	China	新疆维吾尔自治区	伊犁哈萨克自治州	察布查尔		Third-level	81.1361	43.6037
315	Literature	315	No	中国璃眼蜱属(蜱螨亚纲:硬蜱科)研究——附新记录种盾陷璃眼蜱Hyalomma excavatum Koch,1844的描述	黎唯	2015	China	新疆维吾尔自治区	Kashi			Second-level	77.1652	38.1092
315	Literature	315	No	中国璃眼蜱属(蜱螨亚纲:硬蜱科)研究——附新记录种盾陷璃眼蜱Hyalomma excavatum Koch,1844的描述	黎唯	2015	China	新疆维吾尔自治区				First-level	87.627	43.7934
316	Literature	316	No	塔里木盆地蜱类群落结构的研究	李冰	2006	China	新疆维吾尔自治区	塔里木盆地			Second-level	85.8261	39.3987
317	Literature	317	No	荆门蜱病毒分子流行病学调查和经媒介蜱传播规律的研究	李连峰	2020	China	内蒙古壮族自治区	阿拉善盟			Second-level	102.494	40.4943
318	Literature	318	No	新疆喀什地区疏勒县牛环形泰勒虫病及媒介蜱的初步调查	刘丹丹	2018	China	新疆维吾尔自治区	喀什地区	疏勒县	疏勒镇	point	75.9897	39.4703
319	Literature	319	No	准噶尔盆地硬蜱区系考察与名录记述	刘继荣	2013	China	新疆维吾尔自治区	昌吉回族自治州			Second-level	81.1361	43.6037
319	Literature	319	No	准噶尔盆地硬蜱区系考察与名录记述	刘继荣	2013	China	新疆维吾尔自治区	塔城地区	乌苏市		Third-level	84.2665	44.3958
319	Literature	319	No	准噶尔盆地硬蜱区系考察与名录记述	刘继荣	2013	China	新疆维吾尔自治区	阿勒泰地区			Second-level	88.424	46.8899
319	Literature	319	No	准噶尔盆地硬蜱区系考察与名录记述	刘继荣	2013	China	新疆维吾尔自治区	塔城地区			Second-level	84.7819	45.6326
320	Literature	320	No	河南省发热伴血小板减少综合征流行区蜱分布及携带新布尼亚病毒状况	刘洋	2012	China	河南省				First-level	112.393	35.1
321	Literature	321	No	小亚璃眼蜱、亚洲璃眼蜱和残缘璃眼蜱的分子生物学鉴定	吕继洲	2013	China	新疆维吾尔自治区	伊犁哈萨克自治州			Second-level	82.1463	43.4506
321	Literature	321	No	小亚璃眼蜱、亚洲璃眼蜱和残缘璃眼蜱的分子生物学鉴定	吕继洲	2013	China	新疆维吾尔自治区	Turpan city(吐鲁番市)			Second-level	89.8298	42.3888
321	Literature	321	No	小亚璃眼蜱、亚洲璃眼蜱和残缘璃眼蜱的分子生物学鉴定	吕继洲	2013	China	内蒙古壮族自治区	鄂尔多斯市			Second-level	108.622	39.408
322	Literature	322	No	小亚璃眼蜱和亚洲璃眼蜱对环形泰勒虫传播能力的研究	罗建勋	2003	China	新疆维吾尔自治区	喀什地区			Second-level	77.1652	38.1092
323	Literature	323	No	新疆圈养普氏野马体内外寄生虫感染情况调查及驱虫方案的制定	马钰	2021	China	新疆维吾尔自治区	昌吉回族自治州			Second-level	81.1361	43.6037
324	Literature	324	No	新疆北部蜱类的区系及垂直分布	庞道毛	1985	China	新疆维吾尔自治区	阿勒泰地区			Second-level	88.424	46.8899
324	Literature	324	No	新疆北部蜱类的区系及垂直分布	庞道毛	1985	China	新疆维吾尔自治区	乌鲁木齐市			Second-level	87.7869	43.748
324	Literature	324	No	新疆北部蜱类的区系及垂直分布	庞道毛	1985	China	新疆维吾尔自治区	昌吉回族自治州			Second-level	81.1361	43.6037
324	Literature	324	No	新疆北部蜱类的区系及垂直分布	庞道毛	1985	China	新疆维吾尔自治区	哈密市			Second-level	93.5309	43.02
325	Literature	325	No	新疆部分地区蜱传斑点热立克次体的分子流行病学研究	曲志强	2019	China	新疆维吾尔自治区	克孜勒苏柯尔克孜自治州	阿图什市		Third-level	76.8551	40.1238
326	Literature	326	No	塔里木盆地蜱类群落组成和分布	热孜万	2006	China	新疆维吾尔自治区				First-level	87.627	43.7934
327	Literature	327	No	吐鲁番市周边地区牛巴贝斯虫病及其媒介蜱感染情况的调查研究	沙它尔·卡哈尔	2014	China	新疆维吾尔自治区	Turpan city(吐鲁番市)			Second-level	89.8298	42.3888
328	Literature	328	No	甘肃省媒介硬蜱的种类与地理分布	史智勇	2004	China	甘肃省				First-level	103.826	36.0594
329	Literature	329	No	基于IFN-γ分子佐剂的重组Cathepsin L免疫抗蜱效果分析研究	宋瑞其	2021	China	新疆维吾尔自治区	吐鲁番地区（市）			Second-level	89.8298	42.3888
330	Literature	330	No	亚洲璃眼蜱和小亚璃眼蜱新疆地理株各发育阶段生物学特性的比较分析	宋瑞其	2022	China	新疆维吾尔自治区	昌吉回族自治州			Second-level	81.1361	43.6037
331	Literature	331	No	蜱病原真菌的分离、鉴定及其生物学特性研究	孙明	2011	China	新疆维吾尔自治区	喀什地区			Second-level	77.1652	38.1092
332	Literature	332	No	民勤县畜禽寄生虫的种类厘定	孙明	2013	China	甘肃省	武威市			Second-level	103.058	38.1696
333	Literature	333	No	甘肃省武威市蜱及蜱媒病种类及分布的初步调查	孙明	2016	China	甘肃省	武威市			Second-level	103.058	38.1696
334	Literature	334	No	新疆昌吉部分地区马梨形虫病检测初报	瓦热斯·吐尔松	2016	China	新疆维吾尔自治区	昌吉回族自治州			Second-level	81.1361	43.6037
335	Literature	335	No	新疆璃眼蜱种属鉴定、进化分析及其携带泰勒虫的分子检测	王冰洁	2016	China	新疆维吾尔自治区	昌吉回族自治州			Second-level	81.1361	43.6037
336	Literature	336	No	小亚璃眼蜱的综合鉴定	王冰洁	2014	China	新疆维吾尔自治区	Turpan city(吐鲁番市)			Second-level	89.8298	42.3888
337	Literature	337	No	小亚璃眼蜱源性牛环形泰勒虫裂殖子表面抗原(Tams1)基因检测及同源性分析	王冰洁	2015	China	新疆维吾尔自治区	Turpan city(吐鲁番市)			Second-level	89.8298	42.3888
338	Literature	338	No	新疆小亚璃眼蜱的鉴定及其携带牛环形泰勒虫病原DNA检测	王冰洁	2014	China	新疆维吾尔自治区	Turpan city(吐鲁番市)			Second-level	89.8298	42.3888
339	Literature	339	No	小亚璃眼蜱的生活史和抗菌多肽活性的研究及牛环形泰勒虫病二温式PCR检测方法的建立	王振宝	2009	China	新疆维吾尔自治区	昌吉回族自治州			Second-level	81.1361	43.6037
339	Literature	339	No	小亚璃眼蜱的生活史和抗菌多肽活性的研究及牛环形泰勒虫病二温式PCR检测方法的建立	王振宝	2009	China	新疆维吾尔自治区	Turpan city(吐鲁番市)			Second-level	89.8298	42.3888
339	Literature	339	No	小亚璃眼蜱的生活史和抗菌多肽活性的研究及牛环形泰勒虫病二温式PCR检测方法的建立	王振宝	2009	China	新疆维吾尔自治区	博尔塔拉蒙古自治州	博乐市	达勒特镇	point	82.2617	44.8116
340	Literature	340	No	新疆部分地区三种硬蜱携带病原、进化分析及绵羊无浆体病的分子诊断	闻秀秀	2019	China	新疆维吾尔自治区	Turpan city(吐鲁番市)	高昌区		Third-level	89.8298	42.3888
340	Literature	340	No	新疆部分地区三种硬蜱携带病原、进化分析及绵羊无浆体病的分子诊断	闻秀秀	2019	China	新疆维吾尔自治区	昌吉回族自治州	奇 台 县		Third-level	81.1361	43.6037
341	Literature	341	No	实验条件下小亚璃眼蜱的生物学特性研究	闻秀秀	2016	China	新疆维吾尔自治区	Turpan city(吐鲁番市)			Second-level	89.8298	42.3888
342	Literature	342	No	南疆部分散养户牛场梨形虫及其媒介蜱感染情况的调查	吴永红	2011	China	新疆维吾尔自治区	库尔勒市			Second-level	86.1735	41.7263
342	Literature	342	No	南疆部分散养户牛场梨形虫及其媒介蜱感染情况的调查	吴永红	2011	China	新疆维吾尔自治区	喀什市			Second-level	75.9979	39.4998
342	Literature	342	No	南疆部分散养户牛场梨形虫及其媒介蜱感染情况的调查	吴永红	2011	China	新疆维吾尔自治区				First-level	87.627	43.7934
343	Literature	343	No	四川九龙县蜱的鉴定及蜱和牦牛中蜱媒病原的分子检测	肖晨冬	2022	China	四川省	甘孜藏族自治州	九龙县	八窝龙乡	point	101.187	28.8611
343	Literature	343	No	四川九龙县蜱的鉴定及蜱和牦牛中蜱媒病原的分子检测	肖晨冬	2022	China	四川省	甘孜藏族自治州	九龙县	上团乡	point	101.194	29.1154
344	Literature	344	No	新疆部分地区优势种璃眼蜱生物学特性及携带牛环形泰勒虫的遗传进化分析	谢小婉	2018	China	新疆维吾尔自治区	Turpan city(吐鲁番市)			Second-level	89.8298	42.3888
344	Literature	344	No	新疆部分地区优势种璃眼蜱生物学特性及携带牛环形泰勒虫的遗传进化分析	谢小婉	2018	China	新疆维吾尔自治区	Turpan city(吐鲁番市)	托克逊县	夏乡	point	88.6751	42.7908
344	Literature	344	No	新疆部分地区优势种璃眼蜱生物学特性及携带牛环形泰勒虫的遗传进化分析	谢小婉	2018	China	新疆维吾尔自治区	Turpan city(吐鲁番市)	托克逊县	伊拉湖乡	point	88.4415	42.7881
344	Literature	344	No	新疆部分地区优势种璃眼蜱生物学特性及携带牛环形泰勒虫的遗传进化分析	谢小婉	2018	China	新疆维吾尔自治区	昌吉回族自治州	木垒县	博斯坦乡	point	90.6142	43.7109
344	Literature	344	No	新疆部分地区优势种璃眼蜱生物学特性及携带牛环形泰勒虫的遗传进化分析	谢小婉	2018	China	新疆维吾尔自治区	阿勒泰地区			Second-level	88.424	46.8899
345	Literature	345	No	小亚璃眼蜱形态学鉴定及其携带牛环形泰勒虫病原的检测	谢小婉	2021	China	新疆维吾尔自治区	Turpan city(吐鲁番市)			Second-level	89.8298	42.3888
346	Literature	346	No	新疆南部地区婢螨区系及医学意义	叶瑞玉	1995	China	新疆维吾尔自治区	喀什地区			Second-level	77.1652	38.1092
347	Literature	347	No	我国西部地区蜱类携带斑点热群立克次体现状	叶晓磊	2023	China	新疆维吾尔自治区	克孜勒苏柯尔克孜自治州	阿图什市		Third-level	76.8551	40.1238
348	Literature	348	No	昌吉部分地区牛感染蜱传绵羊无浆体的情况调查	于昊江	2019	China	新疆维吾尔自治区	昌吉回族自治州	昌吉市		Third-level	87.0587	44.1517
348	Literature	348	No	昌吉部分地区牛感染蜱传绵羊无浆体的情况调查	于昊江	2019	China	新疆维吾尔自治区	昌吉回族自治州	阜康市（县级市）		Third-level	88.2969	44.4146
348	Literature	348	No	昌吉部分地区牛感染蜱传绵羊无浆体的情况调查	于昊江	2019	China	新疆维吾尔自治区	昌吉回族自治州	Qitai(奇台县)		Third-level	90.0924	44.51
348	Literature	348	No	昌吉部分地区牛感染蜱传绵羊无浆体的情况调查	于昊江	2019	China	新疆维吾尔自治区	昌吉回族自治州	呼图壁县		Third-level	86.6806	44.3602
348	Literature	348	No	昌吉部分地区牛感染蜱传绵羊无浆体的情况调查	于昊江	2019	China	新疆维吾尔自治区	昌吉回族自治州	玛纳斯县		Third-level	86.1278	44.4821
348	Literature	348	No	昌吉部分地区牛感染蜱传绵羊无浆体的情况调查	于昊江	2019	China	新疆维吾尔自治区	昌吉回族自治州	木垒县		Third-level	90.812	44.0933
348	Literature	348	No	昌吉部分地区牛感染蜱传绵羊无浆体的情况调查	于昊江	2019	China	新疆维吾尔自治区	昌吉回族自治州	吉木萨尔县		Third-level	89.044	44.3408
349	Literature	349	No	小海子垦区牛梨形虫感染情况调查及媒介蜱种类鉴定	张峰	2021	China	新疆维吾尔自治区		小海子垦区		Third-level	83.1865	44.3833
350	Literature	350	No	准噶尔盆地硬蜱分类研究	张艳艳	2013	China	新疆维吾尔自治区	准噶尔盆地及周边			Second-level	83.8818	45.6465
351	Literature	351	No	塔里木盆地蜱类群落的分型和多样性分析	张渝疆	2006	China	新疆维吾尔自治区	塔里木盆地			Second-level	85.8261	39.3987
352	Literature	352	No	吐鲁番地区牛焦虫病流行病学调查	赵建新	2012	China	新疆维吾尔自治区	Turpan city(吐鲁番市)			Second-level	89.8298	42.3888
353	Literature	353	No	甘肃省庆阳地区泰勒虫病流行趋势及分子特征分析	罗金	2020	China	甘肃省				First-level	103.826	36.0594
354	Literature	354	No	新疆优势种小亚璃眼蜱龄期超微结构的观察与鉴定	谢小婉	2018	China	新疆维吾尔自治区	Turpan city(吐鲁番市)			Second-level	89.8298	42.3888
355	Literature	355	No	新疆吐鲁番市艾丁湖镇春季牛体表蜱种调查	吐热古丽·阿力木	2022	China	新疆维吾尔自治区	Turpan city(吐鲁番市)	高昌区	艾丁湖镇西热木村	point	89.0086	42.8808
355	Literature	355	No	新疆吐鲁番市艾丁湖镇春季牛体表蜱种调查	吐热古丽·阿力木	2022	China	新疆维吾尔自治区	Turpan city(吐鲁番市)	高昌区	艾丁湖镇琼库勒村	point	89.0544	42.8709
355	Literature	355	No	新疆吐鲁番市艾丁湖镇春季牛体表蜱种调查	吐热古丽·阿力木	2022	China	新疆维吾尔自治区	Turpan city(吐鲁番市)	高昌区	艾丁湖镇花园村	point	89.0729	42.8552
355	Literature	355	No	新疆吐鲁番市艾丁湖镇春季牛体表蜱种调查	吐热古丽·阿力木	2022	China	新疆维吾尔自治区	Turpan city(吐鲁番市)	高昌区	艾丁湖镇大庄子村	point	89.0216	42.8886
356	Literature	356	No	中国部分地区羊泰勒虫病的流行病学调查及分类鉴定	李有全	2012	China	新疆维吾尔自治区	喀什地区			Second-level	77.1652	38.1092
357	Literature	357	No	新疆北部地区蜱传嗜吞噬细胞无浆体病原学检测与分子遗传进化分析	吴泽功	2021	China	新疆维吾尔自治区				First-level	87.627	43.7934
358	Literature	358	No	新疆阿克苏地区蜱和羊感染无浆体的分子流行病学调查	刘凯强	2023	China	新疆维吾尔自治区	阿克苏地区			Second-level	81.5687	40.9663
359	Literature	359	No	塔城地区硬蜱种类调查与群落分析	张艳艳	2013	China	新疆维吾尔自治区	塔城地区	乌苏市		Third-level	84.2665	44.3958
360	Literature	360	No	新疆蜱传疾病及蜱媒防制	贵有军	2023	China	新疆维吾尔自治区	塔里木盆地			Second-level	85.8261	39.3987
361	Literature	361	No	昌吉州蜱类群落组成和分布	陈联宏	2017	China	新疆维吾尔自治区	昌吉回族自治州	呼图壁县		Third-level	87.308	44.011
362	Reference book	362	No	Fauna Sinica-Arachnida Ixodida(中国动物志・蛛形纲・蜱螨亚纲・硬蜱目)	Sun Y		China	新疆维吾尔自治区	喀什地区	麦盖提县		Third-level	78.2336	38.8409
363	Reference book	362	No	Fauna Sinica-Arachnida Ixodida(中国动物志・蛛形纲・蜱螨亚纲・硬蜱目)	Sun Y		China	新疆维吾尔自治区	喀什地区	喀什市		Third-level	75.9979	39.4998
364	Reference book	362	No	Fauna Sinica-Arachnida Ixodida(中国动物志・蛛形纲・蜱螨亚纲・硬蜱目)	Sun Y		China	新疆维吾尔自治区	喀什地区	喀什市		Third-level	75.9979	39.4998
365	Reference book	362	No	Fauna Sinica-Arachnida Ixodida(中国动物志・蛛形纲・蜱螨亚纲・硬蜱目)	Sun Y		China	新疆维吾尔自治区	伊犁哈萨克自治州	察布查尔		Third-level	81.1361	43.6037
366	Reference book	362	No	Fauna Sinica-Arachnida Ixodida(中国动物志・蛛形纲・蜱螨亚纲・硬蜱目)	Sun Y		China	新疆维吾尔自治区	喀什地区	巴楚县		Third-level	78.8287	39.5439
367	Reference book	362	No	Fauna Sinica-Arachnida Ixodida(中国动物志・蛛形纲・蜱螨亚纲・硬蜱目)	Sun Y		China	新疆维吾尔自治区				First-level	87.627	43.7934
368	Reference book	362	No	Fauna Sinica-Arachnida Ixodida(中国动物志・蛛形纲・蜱螨亚纲・硬蜱目)	Sun Y		China	新疆维吾尔自治区	喀什地区			Second-level	77.1652	38.1092
369	Reference book	362	No	Fauna Sinica-Arachnida Ixodida(中国动物志・蛛形纲・蜱螨亚纲・硬蜱目)	Sun Y		China	新疆维吾尔自治区	喀什地区			Second-level	77.1652	38.1092
370	Reference book	362	No	Fauna Sinica-Arachnida Ixodida(中国动物志・蛛形纲・蜱螨亚纲・硬蜱目)	Sun Y		China	新疆维吾尔自治区	阿克苏地区	Awat(AW阿瓦提县)		Third-level	80.444	40.0406
371	Reference book	362	No	Fauna Sinica-Arachnida Ixodida(中国动物志・蛛形纲・蜱螨亚纲・硬蜱目)	Sun Y		China	新疆维吾尔自治区	喀什地区	岳普湖		Third-level	76.9805	39.1102
372	Reference book	362	No	Fauna Sinica-Arachnida Ixodida(中国动物志・蛛形纲・蜱螨亚纲・硬蜱目)	Sun Y		China	内蒙古自治区	阿拉善盟			Second-level	102.494	40.4943
373	Reference book	362	No	Fauna Sinica-Arachnida Ixodida(中国动物志・蛛形纲・蜱螨亚纲・硬蜱目)	Sun Y		China	甘肃省	张掖市			Second-level	99.8863	38.9402
374	Reference book	362	No	Fauna Sinica-Arachnida Ixodida(中国动物志・蛛形纲・蜱螨亚纲・硬蜱目)	Sun Y		China	甘肃省	酒泉市	敦煌市(县级市)		Third-level	94.1475	40.3765
375	Reference book	362	No	Fauna Sinica-Arachnida Ixodida(中国动物志・蛛形纲・蜱螨亚纲・硬蜱目)	Sun Y		China	甘肃省	张掖市	肃南县		Third-level	99.3431	38.9103
376	Reference book	362	No	Fauna Sinica-Arachnida Ixodida(中国动物志・蛛形纲・蜱螨亚纲・硬蜱目)	Sun Y		Nepal					national level	84.124	28.3948
377	Reference book	362	No	Fauna Sinica-Arachnida Ixodida(中国动物志・蛛形纲・蜱螨亚纲・硬蜱目)	Sun Y		Russia					national level	105.319	61.524
378	Reference book	362	No	Fauna Sinica-Arachnida Ixodida(中国动物志・蛛形纲・蜱螨亚纲・硬蜱目)	Sun Y		Saudi Arabia					national level	42.3528	25.6243
379	Reference book	362	No	Fauna Sinica-Arachnida Ixodida(中国动物志・蛛形纲・蜱螨亚纲・硬蜱目)	Sun Y		Tajikistan					national level	71.2761	38.861
380	Reference book	362	No	Fauna Sinica-Arachnida Ixodida(中国动物志・蛛形纲・蜱螨亚纲・硬蜱目)	Sun Y		Turkey					national level	34.925	38.9598
381	Reference book	362	No	Fauna Sinica-Arachnida Ixodida(中国动物志・蛛形纲・蜱螨亚纲・硬蜱目)	Sun Y		Turkmenistan					national level	59.5563	38.9697
382	Reference book	362	No	Fauna Sinica-Arachnida Ixodida(中国动物志・蛛形纲・蜱螨亚纲・硬蜱目)	Sun Y		Uzbekistan					national level	64.5854	41.3773
383	Reference book	362	No	Fauna Sinica-Arachnida Ixodida(中国动物志・蛛形纲・蜱螨亚纲・硬蜱目)	Sun Y		Yemen Republic					national level	48.5164	15.5527
384	Reference book	362	No	Fauna Sinica-Arachnida Ixodida(中国动物志・蛛形纲・蜱螨亚纲・硬蜱目)	Sun Y		Kazakhstan					national level	53.688	48.0196
385	Reference book	362	No	Fauna Sinica-Arachnida Ixodida(中国动物志・蛛形纲・蜱螨亚纲・硬蜱目)	Sun Y		Kyrgyzstan					national level	74.7661	41.2044
386	Reference book	362	No	Fauna Sinica-Arachnida Ixodida(中国动物志・蛛形纲・蜱螨亚纲・硬蜱目)	Sun Y		Bangladesh					national level	88.94	24.7
387	Reference book	362	No	Fauna Sinica-Arachnida Ixodida(中国动物志・蛛形纲・蜱螨亚纲・硬蜱目)	Sun Y		India					national level	78.9629	20.5937
388	Reference book	362	No	Fauna Sinica-Arachnida Ixodida(中国动物志・蛛形纲・蜱螨亚纲・硬蜱目)	Sun Y		Pakistan					national level	71.2475	30.3308
389	GBIF	G1	Yes	Global Biodiversity Information Facility			Pakistan	Punjab	Lahore			point	73.86	31.22
390	GBIF	G2	Yes	Global Biodiversity Information Facility			Pakistan	Punjab	Gujranwala			point	72.73	30.45
391	GBIF	G3	Yes	Global Biodiversity Information Facility			Pakistan	Balochistan	Kalat			point	64.1	26.97
392	GBIF	G4	Yes	Global Biodiversity Information Facility			Pakistan	Balochistan	Quetta			point	67.19	30.27
393	GBIF	G5	Yes	Global Biodiversity Information Facility			Pakistan	Punjab	Multan			point	70.8	30.5
394	GBIF	G6	Yes	Global Biodiversity Information Facility			Pakistan	Balochistan	Quetta			point	68.6	30.37
395	GBIF	G7	Yes	Global Biodiversity Information Facility			Pakistan	Sindh	Karachi			point	67.58	24.47
396	GBIF	G8	Yes	Global Biodiversity Information Facility			Pakistan	Balochistan	Quetta			point	68.54	30.4
397	GBIF	G9	Yes	Global Biodiversity Information Facility			Pakistan	Punjab	Lahore			point	74.13	32.2
398	GBIF	G10	Yes	Global Biodiversity Information Facility			Pakistan	Sindh				point	67.05	24.87
399	GBIF	G11	Yes	Global Biodiversity Information Facility			Pakistan	Punjab	Bahawalpur			point	67.72	26.82
400	GBIF	G12	Yes	Global Biodiversity Information Facility			Pakistan	Punjab	Lahore			point	74.34	31.55
401	GBIF	G13	Yes	Global Biodiversity Information Facility			Pakistan	Punjab	Lahore			point	74.4	31.36
402	GBIF	G14	Yes	Global Biodiversity Information Facility			Pakistan	Punjab				point	68.7833	30.4
403	GBIF	G15	Yes	Global Biodiversity Information Facility			Pakistan	Punjab	Lahore			point	74.41	31.65
404	GBIF	G16	Yes	Global Biodiversity Information Facility			Pakistan	Khyber-Pakhtunkwa	Mardan			point	72.03	34.2
405	GBIF	G17	Yes	Global Biodiversity Information Facility			Pakistan	Punjab	Lahore			point	68.83	29.5
406	GBIF	G18	Yes	Global Biodiversity Information Facility			Pakistan	Khyber-Pakhtunkwa	Malakand			point	71.93	34.56
407	GBIF	G19	No	Global Biodiversity Information Facility			Pakistan	Punjab	Lahore			point	74.37	31.65
408	GBIF	G20	Yes	Global Biodiversity Information Facility			Pakistan	Khyber-Pakhtunkwa				point	72.45	34.07
409	GBIF	G21	Yes	Global Biodiversity Information Facility			Pakistan	Punjab	Rawalpindi			point	74.1	33.9
410	GBIF	G22	Yes	Global Biodiversity Information Facility			Pakistan	Punjab	Lahore			point	73.8778	31.1903
411	GBIF	G23	Yes	Global Biodiversity Information Facility			Pakistan	Punjab	Lahore			point	74.48	31.59
412	GBIF	G24	Yes	Global Biodiversity Information Facility			Pakistan	Punjab	Lahore			point	74.5	31.51
413	GBIF	G25	Yes	Global Biodiversity Information Facility			Pakistan	Punjab	Lahore			point	73.76	30.97
414	GBIF	G26	Yes	Global Biodiversity Information Facility			Pakistan	Punjab	Rawalpindi			point	73.52	33.65
415	GBIF	G27	Yes	Global Biodiversity Information Facility			Pakistan	Punjab	Rawalpindi			point	73.5	33.45
416	GBIF	G28	Yes	Global Biodiversity Information Facility			Pakistan	Punjab	Rawalpindi			point	73.07	33.6
417	GBIF	G29	Yes	Global Biodiversity Information Facility			Pakistan	Sindh	Hyderabad			point	69.73	25.36
418	GBIF	G30	Yes	Global Biodiversity Information Facility			Pakistan	Sindh	Hyderabad			point	70.11	25.41
419	GBIF	G31	Yes	Global Biodiversity Information Facility			Pakistan	Punjab	Lahore			point	74.49	31.55
420	GBIF	G32	Yes	Global Biodiversity Information Facility			Pakistan	Sindh	Hyderabad			point	69.73	25.37
421	GBIF	G33	Yes	Global Biodiversity Information Facility			Pakistan	Punjab				point	72.42	34.71
422	GBIF	G34	Yes	Global Biodiversity Information Facility			Pakistan	Khyber-Pakhtunkwa	Hazara			point	73.2	34.33
423	GBIF	G35	Yes	Global Biodiversity Information Facility			Pakistan	Punjab	Lahore			point	75.2	32.2
424	GBIF	G36	Yes	Global Biodiversity Information Facility			Pakistan	Punjab	Lahore			point	74.57	31.5
425	GBIF	G37	Yes	Global Biodiversity Information Facility			Pakistan	Punjab	Lahore			point	73.98	31.71
426	GBIF	G38	Yes	Global Biodiversity Information Facility			Pakistan	Punjab	Lahore			point	74.57	31.57
427	GBIF	G39	Yes	Global Biodiversity Information Facility			Pakistan	Punjab	Lahore			point	73.3	33.27
428	GBIF	G40	Yes	Global Biodiversity Information Facility			Pakistan	Punjab	Lahore			point	74.51	31.48
429	GBIF	G41	No	Global Biodiversity Information Facility			Pakistan	Sindh	Hyderabad			point	69.74	25.4
430	GBIF	G42	Yes	Global Biodiversity Information Facility			Pakistan	Sindh	Hyderabad			point	70.2	25.7
431	GBIF	G43	Yes	Global Biodiversity Information Facility			Pakistan	Punjab	Faisalabad			point	73.13	31.03
432	GBIF	G44	Yes	Global Biodiversity Information Facility			Pakistan	Punjab	Lahore			point	72.16	31.85
433	GBIF	G45	Yes	Global Biodiversity Information Facility			Pakistan	Punjab	Sargodha			point	67.8	24.49
434	GBIF	G46	Yes	Global Biodiversity Information Facility			Pakistan	Punjab	Sargodha			point	73.42	31.33
435	GBIF	G47	Yes	Global Biodiversity Information Facility			Pakistan	Sindh	Hyderabad			point	70.23	25.47
436	GBIF	G48	No	Global Biodiversity Information Facility			Pakistan	Punjab	Lahore			point	74.25	31.62
437	GBIF	G49	Yes	Global Biodiversity Information Facility			Pakistan	Punjab	Lahore			point	72.15	31.33
438	GBIF	G50	Yes	Global Biodiversity Information Facility			Pakistan	Punjab	Lahore			point	74.37	31.64
439	GBIF	G51	Yes	Global Biodiversity Information Facility			Pakistan	Punjab	Lahore			point	74.53	31.59
440	GBIF	G52	Yes	Global Biodiversity Information Facility			Pakistan	Punjab	Lahore			point	74.36	31.39
441	GBIF	G53	Yes	Global Biodiversity Information Facility			Pakistan	Punjab				point	73.08	31.42
442	GBIF	G54	Yes	Global Biodiversity Information Facility			Pakistan	Punjab	Lahore			point	74.51	31.91
443	GBIF	G55	Yes	Global Biodiversity Information Facility			Pakistan	Punjab	Lahore			point	73.97	31.08
444	GBIF	G56	Yes	Global Biodiversity Information Facility			Pakistan	Punjab	Lahore			point	74.26	31.76
445	GBIF	G57	Yes	Global Biodiversity Information Facility			Pakistan	Punjab	Gujranwala			point	74.17	32.17
446	GBIF	G58	Yes	Global Biodiversity Information Facility			Pakistan	Punjab	Lahore			point	72.55	33.17
447	GBIF	G59	Yes	Global Biodiversity Information Facility			Pakistan	Punjab	Lahore			point	73.83	30.97
448	GBIF	G60	Yes	Global Biodiversity Information Facility			Pakistan	Punjab	Lahore			point	74.1	31.46
449	GBIF	G61	Yes	Global Biodiversity Information Facility			Pakistan	Punjab	Gujranwala			point	73.27	31.9
450	GBIF	G62	No	Global Biodiversity Information Facility			Pakistan	Punjab	Lahore			point	73.99	31.05
451	GBIF	G63	Yes	Global Biodiversity Information Facility			Pakistan	Punjab	Lahore			point	73.82	32.78
452	GBIF	G64	Yes	Global Biodiversity Information Facility			Pakistan	Punjab	Lahore			point	73.42	32.12
453	GBIF	G65	Yes	Global Biodiversity Information Facility			Pakistan	Punjab	Lahore			point	74.23	31.62
454	GBIF	G66	Yes	Global Biodiversity Information Facility			Pakistan	Punjab				point	74.42	32.38
455	GBIF	G67	No	Global Biodiversity Information Facility			Pakistan	Punjab	Sheikhupura			point	73.9667	31.0833
456	GBIF	G68	No	Global Biodiversity Information Facility			Pakistan	Punjab	Lahore			point	74.3436	31.5497
457	GBIF	G69	Yes	Global Biodiversity Information Facility			Pakistan	Punjab				point	72.81	32.42
458	GBIF	G70	Yes	Global Biodiversity Information Facility			Pakistan	Punjab	Lahore			point	73.98	32.82
459	GBIF	G71	Yes	Global Biodiversity Information Facility			Pakistan	Punjab	Lahore			point	74.4	31.06
460	GBIF	G72	Yes	Global Biodiversity Information Facility			Pakistan	Punjab	Lahore			point	74.43	31.31
461	GBIF	G73	No	Global Biodiversity Information Facility			Pakistan	Punjab	Lahore			point	74.38	31.33
462	GBIF	G74	Yes	Global Biodiversity Information Facility			Pakistan	Punjab	Lahore			point	74.5	31.44
463	GBIF	G75	Yes	Global Biodiversity Information Facility			Pakistan	Punjab	Lahore			point	74.34	31.47
464	GBIF	G76	Yes	Global Biodiversity Information Facility			Pakistan	Punjab				point	70.06	29.38
465	GBIF	G77	Yes	Global Biodiversity Information Facility			Pakistan	Punjab	Lahore			point	74.41	31.56
466	GBIF	G78	Yes	Global Biodiversity Information Facility			Pakistan	Punjab	Lahore			point	74.33	31.43
467	GBIF	G79	Yes	Global Biodiversity Information Facility			Pakistan	Sindh	Hyderabad			point	69.12	27.85
468	GBIF	G80	Yes	Global Biodiversity Information Facility			Pakistan	Punjab	Lahore			point	70.43	29.3
469	GBIF	G81	Yes	Global Biodiversity Information Facility			Pakistan	Punjab	Lahore			point	74.62	32.56
470	GBIF	G82	Yes	Global Biodiversity Information Facility			Pakistan	Punjab	Lahore			point	74.59	31.42
471	GBIF	G83	Yes	Global Biodiversity Information Facility			Pakistan	Punjab	Lahore			point	74.17	32.21
472	GBIF	G84	No	Global Biodiversity Information Facility			Pakistan	Punjab	Lahore			point	73.87	31.22
473	GBIF	G85	Yes	Global Biodiversity Information Facility			Pakistan	Punjab	Lahore			point	74.06	31.12
474	GBIF	G86	Yes	Global Biodiversity Information Facility			Pakistan	Punjab	Lahore			point	74.03	30.6
475	GBIF	G87	Yes	Global Biodiversity Information Facility			Pakistan	Punjab	Lahore			point	73.82	30.93
476	GBIF	G88	Yes	Global Biodiversity Information Facility			Pakistan	Punjab	Lahore			point	75.17	32.27
477	GBIF	G89	No	Global Biodiversity Information Facility			Pakistan	Punjab	Lahore			point	74.38	31.37
478	GBIF	G90	Yes	Global Biodiversity Information Facility			Pakistan	Punjab	Lahore			point	74.32	30.93
479	GBIF	G91	Yes	Global Biodiversity Information Facility			Pakistan	Punjab	Lahore			point	74.56	32.52
480	GBIF	G92	Yes	Global Biodiversity Information Facility			Pakistan	Punjab				point	74.12	32.45
481	GBIF	G93	Yes	Global Biodiversity Information Facility			Pakistan	Punjab	Lahore			point	74.41	31.28
482	GBIF	G94	No	Global Biodiversity Information Facility			Pakistan	Punjab	Lahore			point	74.5	31.58
483	GBIF	G95	Yes	Global Biodiversity Information Facility			Pakistan	Punjab	Lahore			point	73.48	30.47
484	GBIF	G96	No	Global Biodiversity Information Facility			Pakistan	Punjab	Lahore			point	74.48	31.58
485	GBIF	G97	Yes	Global Biodiversity Information Facility			Pakistan	Punjab	Lahore			point	74.37	31.43
486	GBIF	G98	Yes	Global Biodiversity Information Facility			Pakistan	Punjab	Lahore			point	73.29	30.95
487	GBIF	G99	No	Global Biodiversity Information Facility			Pakistan	Punjab	Lahore			point	74.39	31.33
488	GBIF	G100	Yes	Global Biodiversity Information Facility			Pakistan	Punjab	Lahore			point	74.6	32.42
489	GBIF	G101	Yes	Global Biodiversity Information Facility			Pakistan	Punjab				point	74.53	30.6
490	GBIF	G102	Yes	Global Biodiversity Information Facility			Pakistan	Punjab	Sargodha			point	71.75	32.61
491	GBIF	G103	Yes	Global Biodiversity Information Facility			Pakistan	Sindh	Karachi			point	66.85	24.99
492	GBIF	G104	Yes	Global Biodiversity Information Facility			Pakistan	Punjab				point	73.73	32.93
493	GBIF	G105	Yes	Global Biodiversity Information Facility			Pakistan	Punjab	Rawalpindi			point	73.05	32.58
494	GBIF	G106	Yes	Global Biodiversity Information Facility			Pakistan	Punjab	Sargodha			point	72.83	33.74
495	GBIF	G107	Yes	Global Biodiversity Information Facility			Pakistan	Punjab	Rawalpindi			point	74.25	31.22
496	GBIF	G108	Yes	Global Biodiversity Information Facility			Pakistan	Sindh	Sukkur			point	69.32	28.02
497	GBIF	G109	Yes	Global Biodiversity Information Facility			Pakistan	Sindh	Hyderabad			point	68.75	25.25
498	GBIF	G110	Yes	Global Biodiversity Information Facility			Pakistan	Sindh	Hyderabad			point	69.01	25.52
499	GBIF	G111	Yes	Global Biodiversity Information Facility			Pakistan	Punjab	Lahore			point	74.13	30.77
500	GBIF	G112	Yes	Global Biodiversity Information Facility			Pakistan	Punjab	Lahore			point	74.42	31.58
501	GBIF	G113	Yes	Global Biodiversity Information Facility			Pakistan	Sindh	Sukkur			point	69.73	28.16
502	GBIF	G114	Yes	Global Biodiversity Information Facility			Pakistan	Punjab	Lahore			point	74.5	31.17
503	GBIF	G115	Yes	Global Biodiversity Information Facility			Pakistan	Punjab	Lahore			point	74.41	31.09
504	GBIF	G116	Yes	Global Biodiversity Information Facility			Pakistan	Sindh	Hyderabad			point	67.92	24.75
505	GBIF	G117	Yes	Global Biodiversity Information Facility			Pakistan	Punjab	Multan			point	71.02	29.35
506	GBIF	G118	Yes	Global Biodiversity Information Facility			Pakistan	Sindh	Hyderabad			point	68.65	25.03
507	GBIF	G119	Yes	Global Biodiversity Information Facility			Pakistan	Khyber-Pakhtunkwa	Dera Ismail Khan			point	70.9	31.83
508	GBIF	G120	Yes	Global Biodiversity Information Facility			Pakistan	Balochistan				point	66.62	25.81
509	GBIF	G121	Yes	Global Biodiversity Information Facility			Pakistan	Azad Kashmir				point	72.68	33.92
510	GBIF	G122	Yes	Global Biodiversity Information Facility			Pakistan	Punjab				point	73.7	31.45
511	GBIF	G123	Yes	Global Biodiversity Information Facility			Pakistan	Punjab				point	71.85	30.92
512	GBIF	G124	Yes	Global Biodiversity Information Facility			Pakistan	Azad Kashmir				point	73.47	34.37
513	GBIF	G125	Yes	Global Biodiversity Information Facility			Pakistan	Punjab	Multan			point	69.74	28.53
514	GBIF	G126	Yes	Global Biodiversity Information Facility			Pakistan	Punjab	Bahawalpur			point	69.92	28.42
515	GBIF	G127	Yes	Global Biodiversity Information Facility			Pakistan	Northern Areas	Gilgit			point	74.29	35.92
516	GBIF	G128	Yes	Global Biodiversity Information Facility			Pakistan	Sindh	Hyderabad			point	69.25	25.29
517	GBIF	G129	Yes	Global Biodiversity Information Facility			Pakistan	Punjab	Bahawalpur			point	72.85	29.19
518	GBIF	G130	Yes	Global Biodiversity Information Facility			Pakistan	Balochistan	Kalat			point	64.14	26.98
519	GBIF	G131	Yes	Global Biodiversity Information Facility			Pakistan	Balochistan	Kalat			point	63.91	26.02
520	GBIF	G132	Yes	Global Biodiversity Information Facility			Pakistan	Sindh	Hyderabad			point	70.75	24.37
521	GBIF	G133	Yes	Global Biodiversity Information Facility			Pakistan	Punjab				point	74.3244	31.4844
522	GBIF	G134	Yes	Global Biodiversity Information Facility			Pakistan	Balochistan	Quetta			point	69.9	30.05
523	GBIF	G135	Yes	Global Biodiversity Information Facility			Pakistan	Balochistan	Kalat			point	66.85	29.8
524	GBIF	G136	Yes	Global Biodiversity Information Facility			Pakistan	Balochistan	Kalat			point	66.26	28.49
525	GBIF	G137	Yes	Global Biodiversity Information Facility			Pakistan	Punjab	Multan			point	71.2	30.07
526	GBIF	G138	Yes	Global Biodiversity Information Facility			Pakistan	Punjab	Lahore			point	74.87	32.48
527	GBIF	G139	Yes	Global Biodiversity Information Facility			Pakistan	Khyber-Pakhtunkwa	Peshawar			point	71.56	34
528	GBIF	G140	Yes	Global Biodiversity Information Facility			Pakistan	Khyber-Pakhtunkwa	Malakand			point	71.8	35.88
529	GBIF	G141	Yes	Global Biodiversity Information Facility			Pakistan	Balochistan	Quetta			point	69.45	31.34
530	GBIF	G142	Yes	Global Biodiversity Information Facility			Pakistan	Khyber-Pakhtunkwa	Peshawar			point	71.99	34.62
531	GBIF	G143	Yes	Global Biodiversity Information Facility			Pakistan	Khyber-Pakhtunkwa	Malakand			point	72.35	34.75
532	GBIF	G144	Yes	Global Biodiversity Information Facility			Pakistan	Islamabad				point	73.17	33.7
533	GBIF	G145	Yes	Global Biodiversity Information Facility			Pakistan	Sindh	Sukkur			point	68.42	26.25
534	GBIF	G146	Yes	Global Biodiversity Information Facility			Pakistan	Balochistan	Zhob			point	68.03	30.88
535	GBIF	G147	Yes	Global Biodiversity Information Facility			Pakistan	Balochistan				point	66.5839	30.6072
536	GBIF	G148	Yes	Global Biodiversity Information Facility			Pakistan	Punjab	Bahawalpur			point	72.55	29.82
537	GBIF	G149	Yes	Global Biodiversity Information Facility			Pakistan	Azad Kashmir				point	73.48	34.12
538	GBIF	G150	Yes	Global Biodiversity Information Facility			Pakistan	Balochistan	Quetta			point	66.45	30.93
539	GBIF	G151	Yes	Global Biodiversity Information Facility			Pakistan	Sindh	Karachi			point	67.11	24.92
540	GBIF	G152	Yes	Global Biodiversity Information Facility			Pakistan	Sindh	Karachi			point	66.3	26.23
541	GBIF	G153	Yes	Global Biodiversity Information Facility			Pakistan	Balochistan	Quetta			point	66.02	29.55
542	GBIF	G154	Yes	Global Biodiversity Information Facility			Pakistan	Balochistan				point	66.6	25.42
543	GBIF	G155	Yes	Global Biodiversity Information Facility			Pakistan	Khyber-Pakhtunkwa	Peshawar			point	72.61	34.89
544	GBIF	G156	Yes	Global Biodiversity Information Facility			Pakistan	Khyber-Pakhtunkwa	Peshawar			point	72.94	34
545	GBIF	G157	Yes	Global Biodiversity Information Facility			Pakistan	Balochistan	Quetta			point	67.73	30.38
546	GBIF	G158	Yes	Global Biodiversity Information Facility			Pakistan	Punjab	Bahawalpur			point	71.25	29.15
547	GBIF	G159	Yes	Global Biodiversity Information Facility			Pakistan	Gilgit-Baltistan				point	74.08	35.43
548	GBIF	G160	Yes	Global Biodiversity Information Facility			Pakistan	Balochistan				point	68	28
549	GBIF	G161	Yes	Global Biodiversity Information Facility			Pakistan	Punjab	Rawalpindi			point	73.04	33.61
550	GBIF	G162	Yes	Global Biodiversity Information Facility			Pakistan	Balochistan	Quetta			point	66.58	30.61
551	GBIF	G163	Yes	Global Biodiversity Information Facility			Pakistan	Sindh	Karachi			point	67.19	24.79
552	GBIF	G164	Yes	Global Biodiversity Information Facility			Pakistan	Balochistan	Quetta			point	69.82	30.45
553	GBIF	G165	Yes	Global Biodiversity Information Facility			Pakistan	Sindh	Sukkur			point	69.24	24.88
554	GBIF	G166	Yes	Global Biodiversity Information Facility			Pakistan	Balochistan	Kalat			point	70.96	30.82
555	GBIF	G167	Yes	Global Biodiversity Information Facility			Pakistan	Khyber-Pakhtunkwa	Malakand			point	72.58	35.53
556	GBIF	G168	Yes	Global Biodiversity Information Facility			Pakistan	Federally Administered Tribal Areas				point	71.15	34.09
557	GBIF	G169	Yes	Global Biodiversity Information Facility			Pakistan	Khyber-Pakhtunkwa	Peshawar			point	71.42	34.16
558	GBIF	G170	Yes	Global Biodiversity Information Facility			Pakistan	Punjab	Lahore			point	73.83	31.19
559	GBIF	G171	Yes	Global Biodiversity Information Facility			Pakistan	Punjab				point	73.5	33.98
560	GBIF	G172	Yes	Global Biodiversity Information Facility			Pakistan	Punjab	Rawalpindi			point	73.4	33.9
561	GBIF	G173	Yes	Global Biodiversity Information Facility			Pakistan	Punjab	Lahore			point	70.94	30.88
562	GBIF	G174	Yes	Global Biodiversity Information Facility			Pakistan	Punjab	Lahore			point	73.97	31.27
563	GBIF	G175	Yes	Global Biodiversity Information Facility			Pakistan	Punjab	Lahore			point	72.92	33.37
564	GBIF	G176	Yes	Global Biodiversity Information Facility			Pakistan	Punjab	Lahore			point	73.45	32.05
565	GBIF	G177	Yes	Global Biodiversity Information Facility			Pakistan	Punjab	Lahore			point	74.08	32.65
566	GBIF	G178	Yes	Global Biodiversity Information Facility			Pakistan	Punjab	Sargodha			point	71.5667	32.9667
567	GBIF	G179	Yes	Global Biodiversity Information Facility			Pakistan	Balochistan	Kalat			point	66.43	28.03
568	GBIF	G180	Yes	Global Biodiversity Information Facility			Pakistan	Punjab	Bahawalpur			point	72.08	29.11
569	GBIF	G181	Yes	Global Biodiversity Information Facility			Pakistan	Punjab	Lahore			point	74.08	32.71
570	GBIF	G182	Yes	Global Biodiversity Information Facility			Pakistan	Balochistan				point	67	30.2
571	GBIF	G183	Yes	Global Biodiversity Information Facility			Pakistan	Sindh	Sukkur			point	68.44	28.28
572	GBIF	G184	Yes	Global Biodiversity Information Facility			Pakistan	Punjab	Lahore			point	74.21	31.92
573	GBIF	G185	Yes	Global Biodiversity Information Facility			Pakistan	Punjab	Sargodha			point	71.44	32.89
574	GBIF	G186	Yes	Global Biodiversity Information Facility			Pakistan	Punjab	Lahore			point	74.3	31.4
575	GBIF	G187	Yes	Global Biodiversity Information Facility			Pakistan	Punjab	Bahawalpur			point	71.27	29.15
576	GBIF	G188	Yes	Global Biodiversity Information Facility			Pakistan	Punjab	Lahore			point	74.36	31.52
577	GBIF	G189	Yes	Global Biodiversity Information Facility			Pakistan	Sindh	Hyderabad			point	67.65	26.42
578	GBIF	G190	Yes	Global Biodiversity Information Facility			Pakistan	Balochistan	Quetta			point	69.18	30.99
579	GBIF	G191	Yes	Global Biodiversity Information Facility			Pakistan	Punjab	Multan			point	73.7	30.45
580	GBIF	G192	Yes	Global Biodiversity Information Facility			Pakistan	Punjab	Bahawalpur			point	71.33	28.77
581	GBIF	G193	No	Global Biodiversity Information Facility			Bangladesh	Rajshahi	Naogaon			point	88.94	24.7
582	GBIF	G194	No	Global Biodiversity Information Facility			India	Madhya Pradesh	Gwalior			point	78.18	26.22
583	GBIF	G195	Yes	Global Biodiversity Information Facility			Iraq	Al-Qādisiyah	Al-Sanniya			point	44	32
584	GBIF	G196	Yes	Global Biodiversity Information Facility			Iraq	Dhi Qar	Fahod			point	46	30
585	GBIF	G197	Yes	Global Biodiversity Information Facility			Iraq	Al-Muthanna	Rumaitha			point	45	31
586	GBIF	G198	Yes	Global Biodiversity Information Facility			Iraq	Maysan	Castle Saleh			point	47	31
587	GBIF	G199	Yes	Global Biodiversity Information Facility			Morocco	Babil	Al-Hashimiyah			point	-9.23333	32.2833
588	GBIF	G200	No	Global Biodiversity Information Facility			China	Xinjiang Uygur Autonomous Region	Turpan	Toksun		Third-level	89.05	42.91
589	GBIF	G201	Yes	Global Biodiversity Information Facility			France	Occitanie	Pyrenees-Orientales			point	3.02395	42.4782
590	GBIF	G202	No	Global Biodiversity Information Facility			Israel	HaZafon				First-level	35.1278	32.8706
591	GBIF	G203	Yes	Global Biodiversity Information Facility			the United States of America	Maryland	Prince George's			point	-76.8	39.05
