# Supplementary material for: Global distribution, pathogen spectrum, and invasion potential of Hyalomma anatolicum at the human-livestock interface: A systematic review, meta-analysis, and ecological niche modeling
Source: One Health. 2026 Mar 13;22:101385. doi: 10.1016/j.onehlt.2026.101385 (PMC13050002; doi:10.1016/j.onehlt.2026.101385)
Supplement: Supplementary file 3 — Supplementary material 3: Supplementary Data 3: Agents of Hyalomma anatolicum. [file mmc3.xlsx]

## Sheet: sheet1
Data Source	Hyalomma anatolicum associated agent record ID	Reference ID	Included in Meta-analysis	Title	First athor	Publication year	Country	First-level Administrative Division	Second-level Administrative Division	Third-level Administrative Division	site	Longitude	Latitude	Total	species	events
Literature	1	1	Yes	Detection of Ehrlichia spp. and Theileria spp. in Hyalomma anatolicum ticks collected in Tajikistan	Kartashov MY	2020	Tajikistan	Sughd Province	Rudaki district	Somoniyon		68.7744	38.4408	92	uncharacterised Ehrlichia	3
Literature	2	1	Yes	Detection of Ehrlichia spp. and Theileria spp. in Hyalomma anatolicum ticks collected in Tajikistan	Kartashov MY	2020	Tajikistan	Sughd Province	Rudaki district	Somoniyon		68.7744	38.4408	92	Theileria annulata	3
Literature	3	1	No	Detection of Ehrlichia spp. and Theileria spp. in Hyalomma anatolicum ticks collected in Tajikistan	Kartashov MY	2020	Tajikistan	Sughd Province	Rudaki district	Somoniyon		68.7744	38.4408	92	Ehrlichia chaffeensis	1
Literature	4	1	Yes	Detection of Ehrlichia spp. and Theileria spp. in Hyalomma anatolicum ticks collected in Tajikistan	Kartashov MY	2020	Tajikistan	Sughd Province	Rudaki district	Somoniyon		68.7744	38.4408	92	Ehrlichia canis	1
Literature	5	1	No	Detection of Ehrlichia spp. and Theileria spp. in Hyalomma anatolicum ticks collected in Tajikistan	Kartashov MY	2020	Tajikistan	Sughd Province	Rudaki district	Somoniyon		68.7744	38.4408	92	Ehrlichia muris	1
Literature		1	Yes	Detection of Ehrlichia spp. and Theileria spp. in Hyalomma anatolicum ticks collected in Tajikistan	Kartashov MY	2020	Tajikistan	Sughd Province	Rudaki district	Somoniyon		68.7744	38.4408	92	uncharacterised Anaplasma	0
Literature		1	Yes	Detection of Ehrlichia spp. and Theileria spp. in Hyalomma anatolicum ticks collected in Tajikistan	Kartashov MY	2020	Tajikistan	Sughd Province	Rudaki district	Somoniyon		68.7744	38.4408	92	uncharacterised Babesia	0
Literature		1	Yes	Detection of Ehrlichia spp. and Theileria spp. in Hyalomma anatolicum ticks collected in Tajikistan	Kartashov MY	2020	Tajikistan	Sughd Province	Rudaki district	Somoniyon		68.7744	38.4408	92	uncharacterised Rickettsia	0
Literature		1	Yes	Detection of Ehrlichia spp. and Theileria spp. in Hyalomma anatolicum ticks collected in Tajikistan	Kartashov MY	2020	Tajikistan	Sughd Province	Tursunzade district	Tursunzade		68.2303	38.5108	290	Theileria annulata	0
Literature	6	1	Yes	Detection of Ehrlichia spp. and Theileria spp. in Hyalomma anatolicum ticks collected in Tajikistan	Kartashov MY	2020	Tajikistan	Sughd Province	Tursunzade district	Tursunzade		68.2303	38.5108	290	uncharacterised Ehrlichia	2
Literature	7	1	No	Detection of Ehrlichia spp. and Theileria spp. in Hyalomma anatolicum ticks collected in Tajikistan	Kartashov MY	2020	Tajikistan	Sughd Province	Tursunzade district	Tursunzade		68.2303	38.5108	290	Ehrlichia chaffeensis	1
Literature	8	1	Yes	Detection of Ehrlichia spp. and Theileria spp. in Hyalomma anatolicum ticks collected in Tajikistan	Kartashov MY	2020	Tajikistan	Sughd Province	Tursunzade district	Tursunzade		68.2303	38.5108	290	Ehrlichia canis	1
Literature	9	1	No	Detection of Ehrlichia spp. and Theileria spp. in Hyalomma anatolicum ticks collected in Tajikistan	Kartashov MY	2020	Tajikistan	Sughd Province	Tursunzade district	Tursunzade		68.2303	38.5108	290	Ehrlichia muris	1
Literature		1	Yes	Detection of Ehrlichia spp. and Theileria spp. in Hyalomma anatolicum ticks collected in Tajikistan	Kartashov MY	2020	Tajikistan	Sughd Province	Tursunzade district	Tursunzade		68.2303	38.5108	290	uncharacterised Anaplasma	0
Literature		1	Yes	Detection of Ehrlichia spp. and Theileria spp. in Hyalomma anatolicum ticks collected in Tajikistan	Kartashov MY	2020	Tajikistan	Sughd Province	Tursunzade district	Tursunzade		68.2303	38.5108	290	uncharacterised Babesia	0
Literature		1	Yes	Detection of Ehrlichia spp. and Theileria spp. in Hyalomma anatolicum ticks collected in Tajikistan	Kartashov MY	2020	Tajikistan	Sughd Province	Tursunzade district	Tursunzade		68.2303	38.5108	290	uncharacterised Rickettsia	0
Literature	10	3	Yes	Crimean-Congo haemorrhagic fever virus in ticks collected from livestock in Balochistan, Pakistan	Kasi KK	2019	Pakistan	Baluchistan				65.0957	28.4907	20	Crimean-Congo hemorrhagic fever virus	4
Literature		4	Yes	Molecular Investigation of the Status of Ticks on Infected Cattle for Coxiella burnetii in India	Dhaka P	2022	India	Uttar Pradesh	Bareilly			79.4079	28.4737	254	Coxiella burnetii	0
Literature		4	Yes	Molecular Investigation of the Status of Ticks on Infected Cattle for Coxiella burnetii in India	Dhaka P	2022	India	Rajasthan	Jaipur Division	Jhunjhunu		75.4196	28.2993	88	Coxiella burnetii	0
Literature		4	Yes	Molecular Investigation of the Status of Ticks on Infected Cattle for Coxiella burnetii in India	Dhaka P	2022	India	Haryana	Hisar	Hisar		75.7667	29.1667	74	Coxiella burnetii	0
Literature	10	9	No	Hard ticks (Ixodidae) and Crimean-Congo hemorrhagic fever virus in south west of Iran	Sharifinia N	2014	Iran	Ilam				47.5079	33.0466		Crimean-Congo hemorrhagic fever virus
Literature	11	10	No	Bionomics of Hyalomma ticks in three districts of Punjab, Pakistan	Durrani A Z	2008	Pakistan	Punjab	Rawalpindi			73.0169	33.5651		Theileria annulata
Literature	12	13	Yes	Genetic variants of the Crimean-Congo hemorrhagic fever virus circulating in endemic areas of the southern Tajikistan in 2009	Petrova ID	2013	Tajikistan	Districts of Republican Subordination	Rudaki district			68.5724	38.1769	506	Crimean-Congo hemorrhagic fever virus	17
Literature	12	13	Yes	Genetic variants of the Crimean-Congo hemorrhagic fever virus circulating in endemic areas of the southern Tajikistan in 2009	Petrova ID	2013	Tajikistan	Districts of Republican Subordination	Tursunzade district			68.5723	38.1769	506	Crimean-Congo hemorrhagic fever virus	41
Literature		15	Yes	Molecular Detection and Differentiation of Theileria lestoquardi, T. ovis and T. annulata in Blood of Goats and Ticks in Kermanshah Province, Iran	Rahmani-Varmale M	2019	Iran	Kermanshah				46.6705	34.4576	55	Theileria ovis	0
Literature	13	15	Yes	Molecular Detection and Differentiation of Theileria lestoquardi, T. ovis and T. annulata in Blood of Goats and Ticks in Kermanshah Province, Iran	Rahmani-Varmale M	2019	Iran	Kermanshah				46.6705	34.4576	55	Theileria lestoquardi	1
Literature	14	15	Yes	Molecular Detection and Differentiation of Theileria lestoquardi, T. ovis and T. annulata in Blood of Goats and Ticks in Kermanshah Province, Iran	Rahmani-Varmale M	2019	Iran	Kermanshah				46.6705	34.4576	55	Theileria annulata	2
Literature		16	Yes	MALDI-TOF MS Identification of Dromedary Camel Ticks and Detection of Associated Microorganisms, Southern Algeria	Hamlili FZ	2022	Algeria	Tamanrasset	Tamanrasset commune	livestock market		5.51933	22.7903	1	uncharacterised Bartonella	0
Literature	15	17	No	Survey on infection rate, vectors and molecular identification of Theileria annulata in cattle from North West, Iran	Arjmand Yamchi J	2016	Iran	Ardabil				48.2975	38.243		Theileria annulata
Literature	15	17	No	Survey on infection rate, vectors and molecular identification of Theileria annulata in cattle from North West, Iran	Arjmand Yamchi J	2016	Iran	Azerbaijan,East				45.9071	38.428		Theileria annulata
Literature	15	17	Yes	Survey on infection rate, vectors and molecular identification of Theileria annulata in cattle from North West, Iran	Arjmand Yamchi J	2016	Iran					53.688	32.4279	143	Theileria annulata	47
Literature	16	18	Yes	Molecular Characterization and Phylogenetic Analysis of Anaplasma spp. and Ehrlichia spp. Isolated from Various Ticks in Southeastern and Northwestern Regions of Iran.	Jafar Bekloo A	2018	Iran	Azerbaijan,East	Heris County		Heris area	47.1164	38.2472	35	uncharacterised Anaplasma	3
Literature	16	18	Yes	Molecular Characterization and Phylogenetic Analysis of Anaplasma spp. and Ehrlichia spp. Isolated from Various Ticks in Southeastern and Northwestern Regions of Iran.	Jafar Bekloo A	2018	Iran	Azerbaijan,East	Chabahar County		Chabahar area	62.6431	27.2919	38	uncharacterised Anaplasma	3
Literature	17	18	Yes	Molecular Characterization and Phylogenetic Analysis of Anaplasma spp. and Ehrlichia spp. Isolated from Various Ticks in Southeastern and Northwestern Regions of Iran.	Jafar Bekloo A	2018	Iran	Azerbaijan,East	Heris County		Heris area	47.1164	38.2472	38	uncharacterised Ehrlichia	3
Literature	17	18	Yes	Molecular Characterization and Phylogenetic Analysis of Anaplasma spp. and Ehrlichia spp. Isolated from Various Ticks in Southeastern and Northwestern Regions of Iran.	Jafar Bekloo A	2018	Iran	Azerbaijan,East	Chabahar County		Chabahar area	62.6431	27.2919	35	uncharacterised Ehrlichia	3
Literature	18	19	No	First report on detection of Hepatozoon ayorgbor in Rhipicephalus haemaphysaloides and Hepatozoon colubri in Haemaphysalis sulcata and Hyalomma anatolicum: risks of spillover of Hepatozoon spp. from wildlife to domestic animals	Tila H	2023	Pakistan	Khyber Pakhtunkhwa				72.3311	34.9526	16	Hepatozoon colubri	3
Literature		19	No	First report on detection of Hepatozoon ayorgbor in Rhipicephalus haemaphysaloides and Hepatozoon colubri in Haemaphysalis sulcata and Hyalomma anatolicum: risks of spillover of Hepatozoon spp. from wildlife to domestic animals	Tila H	2023	Pakistan	Khyber Pakhtunkhwa				72.3311	34.9526	16	Hepatozoon ayorgbor	0
Literature		19	No	First report on detection of Hepatozoon ayorgbor in Rhipicephalus haemaphysaloides and Hepatozoon colubri in Haemaphysalis sulcata and Hyalomma anatolicum: risks of spillover of Hepatozoon spp. from wildlife to domestic animals	Tila H	2023	Pakistan	Khyber Pakhtunkhwa				72.3311	34.9526	16	Hepatozoon canis	0
Literature	19	21	Yes	First Molecular Evidence of Coxiella burnetii in Ticks Collected from Dromedary Camels in Punjab, Pakistan	Hussain S	2021	Pakistan	Punjab				72.7097	31.1703	64	Coxiella burnetii	14
Literature		23	Yes	Molecular Survey of Rickettsia raoultii in Ticks Infesting Livestock from Pakistan with Notes on Pathogen Distribution in Palearctic and Oriental Regions	Shehla S	2023	Pakistan	Punjab	Dera Ismail Khan			70.8912	31.9175	4	Rickettsia raoultii	0
Literature		23	Yes	Molecular Survey of Rickettsia raoultii in Ticks Infesting Livestock from Pakistan with Notes on Pathogen Distribution in Palearctic and Oriental Regions	Shehla S	2023	Pakistan	Punjab	Dera Ismail Khan			70.8912	31.9175	4	Rickettsia raoultii	0
Literature		23	Yes	Molecular Survey of Rickettsia raoultii in Ticks Infesting Livestock from Pakistan with Notes on Pathogen Distribution in Palearctic and Oriental Regions	Shehla S	2023	Pakistan	Khyber Pakhtunkhwa	Kohat			71.4754	33.56	4	Rickettsia raoultii	0
Literature		25	Yes	Identification and Molecular Analysis of Ixodid Ticks (Acari: Ixodidae) Infesting Domestic Animals and Tick-Borne Pathogens at the Tarim Basin of Southern Xinjiang, China	Zhao L	2020	China	Xinjiang Uygur Autonomous Region	Aksu Prefecture	Awat County		80.444	40.0406	8	uncharacterised Rickettsia	0
Literature		25	Yes	Identification and Molecular Analysis of Ixodid Ticks (Acari: Ixodidae) Infesting Domestic Animals and Tick-Borne Pathogens at the Tarim Basin of Southern Xinjiang, China	Zhao L	2020	China	Xinjiang Uygur Autonomous Region	Aksu Prefecture	Awat County		80.444	40.0406	8	uncharacterised Anaplasma	0
Literature		25	Yes	Identification and Molecular Analysis of Ixodid Ticks (Acari: Ixodidae) Infesting Domestic Animals and Tick-Borne Pathogens at the Tarim Basin of Southern Xinjiang, China	Zhao L	2020	China	Xinjiang Uygur Autonomous Region	Aksu Prefecture	Awat County		80.444	40.0406	8	uncharacterised Borrelia	0
Literature		25	Yes	Identification and Molecular Analysis of Ixodid Ticks (Acari: Ixodidae) Infesting Domestic Animals and Tick-Borne Pathogens at the Tarim Basin of Southern Xinjiang, China	Zhao L	2020	China	Xinjiang Uygur Autonomous Region	Aksu Prefecture	Awat County		80.444	40.0406	8	uncharacterised Babesia	0
Literature		25	Yes	Identification and Molecular Analysis of Ixodid Ticks (Acari: Ixodidae) Infesting Domestic Animals and Tick-Borne Pathogens at the Tarim Basin of Southern Xinjiang, China	Zhao L	2020	China	Xinjiang Uygur Autonomous Region	Bayingolin Mongolian Autonomous Prefecture	Hejing County		85.1885	42.8221	15	uncharacterised Rickettsia	0
Literature		25	Yes	Identification and Molecular Analysis of Ixodid Ticks (Acari: Ixodidae) Infesting Domestic Animals and Tick-Borne Pathogens at the Tarim Basin of Southern Xinjiang, China	Zhao L	2020	China	Xinjiang Uygur Autonomous Region	Bayingolin Mongolian Autonomous Prefecture	Hejing County		85.1885	42.8221	15	uncharacterised Anaplasma	0
Literature		25	Yes	Identification and Molecular Analysis of Ixodid Ticks (Acari: Ixodidae) Infesting Domestic Animals and Tick-Borne Pathogens at the Tarim Basin of Southern Xinjiang, China	Zhao L	2020	China	Xinjiang Uygur Autonomous Region	Bayingolin Mongolian Autonomous Prefecture	Hejing County		85.1885	42.8221	15	uncharacterised Borrelia	0
Literature		25	Yes	Identification and Molecular Analysis of Ixodid Ticks (Acari: Ixodidae) Infesting Domestic Animals and Tick-Borne Pathogens at the Tarim Basin of Southern Xinjiang, China	Zhao L	2020	China	Xinjiang Uygur Autonomous Region	Bayingolin Mongolian Autonomous Prefecture	Hejing County		85.1885	42.8221	15	uncharacterised Babesia	0
Literature		25	Yes	Identification and Molecular Analysis of Ixodid Ticks (Acari: Ixodidae) Infesting Domestic Animals and Tick-Borne Pathogens at the Tarim Basin of Southern Xinjiang, China	Zhao L	2020	China	Xinjiang Uygur Autonomous Region	Aksu Prefecture	Kuqa		83.4518	41.7679	6	uncharacterised Rickettsia	0
Literature		25	Yes	Identification and Molecular Analysis of Ixodid Ticks (Acari: Ixodidae) Infesting Domestic Animals and Tick-Borne Pathogens at the Tarim Basin of Southern Xinjiang, China	Zhao L	2020	China	Xinjiang Uygur Autonomous Region	Aksu Prefecture	Kuqa		83.4518	41.7679	6	uncharacterised Anaplasma	0
Literature		25	Yes	Identification and Molecular Analysis of Ixodid Ticks (Acari: Ixodidae) Infesting Domestic Animals and Tick-Borne Pathogens at the Tarim Basin of Southern Xinjiang, China	Zhao L	2020	China	Xinjiang Uygur Autonomous Region	Aksu Prefecture	Kuqa		83.4518	41.7679	6	uncharacterised Borrelia	0
Literature		25	Yes	Identification and Molecular Analysis of Ixodid Ticks (Acari: Ixodidae) Infesting Domestic Animals and Tick-Borne Pathogens at the Tarim Basin of Southern Xinjiang, China	Zhao L	2020	China	Xinjiang Uygur Autonomous Region	Aksu Prefecture	Kuqa		83.4518	41.7679	6	uncharacterised Babesia	0
Literature		25	Yes	Identification and Molecular Analysis of Ixodid Ticks (Acari: Ixodidae) Infesting Domestic Animals and Tick-Borne Pathogens at the Tarim Basin of Southern Xinjiang, China	Zhao L	2020	China	Xinjiang Uygur Autonomous Region	Aksu Prefecture	Kuqa		83.4518	41.7679	178	uncharacterised Rickettsia	0
Literature		25	Yes	Identification and Molecular Analysis of Ixodid Ticks (Acari: Ixodidae) Infesting Domestic Animals and Tick-Borne Pathogens at the Tarim Basin of Southern Xinjiang, China	Zhao L	2020	China	Xinjiang Uygur Autonomous Region	Aksu Prefecture	Kuqa		83.4518	41.7679	178	uncharacterised Anaplasma	0
Literature		25	Yes	Identification and Molecular Analysis of Ixodid Ticks (Acari: Ixodidae) Infesting Domestic Animals and Tick-Borne Pathogens at the Tarim Basin of Southern Xinjiang, China	Zhao L	2020	China	Xinjiang Uygur Autonomous Region	Aksu Prefecture	Kuqa		83.4518	41.7679	178	uncharacterised Borrelia	0
Literature		25	Yes	Identification and Molecular Analysis of Ixodid Ticks (Acari: Ixodidae) Infesting Domestic Animals and Tick-Borne Pathogens at the Tarim Basin of Southern Xinjiang, China	Zhao L	2020	China	Xinjiang Uygur Autonomous Region	Aksu Prefecture	Kuqa		83.4518	41.7679	178	uncharacterised Babesia	0
Literature		25	Yes	Identification and Molecular Analysis of Ixodid Ticks (Acari: Ixodidae) Infesting Domestic Animals and Tick-Borne Pathogens at the Tarim Basin of Southern Xinjiang, China	Zhao L	2020	China	Xinjiang Uygur Autonomous Region	Bayingolin Mongolian Autonomous Prefecture	Luntai County		84.5702	41.8077	336	uncharacterised Rickettsia	0
Literature		25	Yes	Identification and Molecular Analysis of Ixodid Ticks (Acari: Ixodidae) Infesting Domestic Animals and Tick-Borne Pathogens at the Tarim Basin of Southern Xinjiang, China	Zhao L	2020	China	Xinjiang Uygur Autonomous Region	Bayingolin Mongolian Autonomous Prefecture	Luntai County		84.5702	41.8077	336	uncharacterised Anaplasma	0
Literature		25	Yes	Identification and Molecular Analysis of Ixodid Ticks (Acari: Ixodidae) Infesting Domestic Animals and Tick-Borne Pathogens at the Tarim Basin of Southern Xinjiang, China	Zhao L	2020	China	Xinjiang Uygur Autonomous Region	Bayingolin Mongolian Autonomous Prefecture	Luntai County		84.5702	41.8077	336	uncharacterised Borrelia	0
Literature		25	Yes	Identification and Molecular Analysis of Ixodid Ticks (Acari: Ixodidae) Infesting Domestic Animals and Tick-Borne Pathogens at the Tarim Basin of Southern Xinjiang, China	Zhao L	2020	China	Xinjiang Uygur Autonomous Region	Bayingolin Mongolian Autonomous Prefecture	Luntai County		84.5702	41.8077	336	uncharacterised Babesia	0
Literature		25	Yes	Identification and Molecular Analysis of Ixodid Ticks (Acari: Ixodidae) Infesting Domestic Animals and Tick-Borne Pathogens at the Tarim Basin of Southern Xinjiang, China	Zhao L	2020	China	Xinjiang Uygur Autonomous Region	Turpan city	ShanShan		90.6106	42.2695	271	uncharacterised Rickettsia	0
Literature		25	Yes	Identification and Molecular Analysis of Ixodid Ticks (Acari: Ixodidae) Infesting Domestic Animals and Tick-Borne Pathogens at the Tarim Basin of Southern Xinjiang, China	Zhao L	2020	China	Xinjiang Uygur Autonomous Region	Turpan city	ShanShan		90.6106	42.2695	271	uncharacterised Anaplasma	0
Literature		25	Yes	Identification and Molecular Analysis of Ixodid Ticks (Acari: Ixodidae) Infesting Domestic Animals and Tick-Borne Pathogens at the Tarim Basin of Southern Xinjiang, China	Zhao L	2020	China	Xinjiang Uygur Autonomous Region	Turpan city	ShanShan		90.6106	42.2695	271	uncharacterised Borrelia	0
Literature		25	Yes	Identification and Molecular Analysis of Ixodid Ticks (Acari: Ixodidae) Infesting Domestic Animals and Tick-Borne Pathogens at the Tarim Basin of Southern Xinjiang, China	Zhao L	2020	China	Xinjiang Uygur Autonomous Region	Turpan city	ShanShan		90.6106	42.2695	271	uncharacterised Babesia	0
Literature		25	Yes	Identification and Molecular Analysis of Ixodid Ticks (Acari: Ixodidae) Infesting Domestic Animals and Tick-Borne Pathogens at the Tarim Basin of Southern Xinjiang, China	Zhao L	2020	China	Xinjiang Uygur Autonomous Region	Tumxuk			79.1888	39.8825	47	uncharacterised Rickettsia	0
Literature		25	Yes	Identification and Molecular Analysis of Ixodid Ticks (Acari: Ixodidae) Infesting Domestic Animals and Tick-Borne Pathogens at the Tarim Basin of Southern Xinjiang, China	Zhao L	2020	China	Xinjiang Uygur Autonomous Region	Tumxuk			79.1888	39.8825	47	uncharacterised Anaplasma	0
Literature		25	Yes	Identification and Molecular Analysis of Ixodid Ticks (Acari: Ixodidae) Infesting Domestic Animals and Tick-Borne Pathogens at the Tarim Basin of Southern Xinjiang, China	Zhao L	2020	China	Xinjiang Uygur Autonomous Region	Tumxuk			79.1888	39.8825	47	uncharacterised Borrelia	0
Literature		25	Yes	Identification and Molecular Analysis of Ixodid Ticks (Acari: Ixodidae) Infesting Domestic Animals and Tick-Borne Pathogens at the Tarim Basin of Southern Xinjiang, China	Zhao L	2020	China	Xinjiang Uygur Autonomous Region	Tumxuk			79.1888	39.8825	47	uncharacterised Babesia	0
Literature	20	30	Yes	Prevalence of Theileria annulata infection in Hyalomma anatolicum anatolicum collected from crossbred cattle of Ludhiana, Punjab	Tiwari A	2015	India	Patiala Division	Ludhiana			75.8516	30.909	60	Theileria annulata	36
Literature	21	32	Yes	Spotted fever rickettsiae in ticks from the northern Sinai Governate, Egypt	Lange JV	2017	Egypt	Sinai				71.2475	30.3308	2	uncharacterised Rickettsia	2
Literature	22	33	Yes	Molecular Detection of Theileria annulata among Dairy Cattle and Vector Ticks in the Herat Area, Afghanistan	Samiurahman Amiri M	2019	Afghanistan	Herat Area				62.2167	34.2167	258	Theileria annulata	7
Literature		35	No	A Report on Molecular Detection and Phylogenetic Evaluation of Anaplasma marginale in Ticks and Blood Samples Collected from Cattle in District Layyah in Punjab (Pakistan)	Ashraf S	2021	Pakistan	Punjab	Dera Ghazi Khan Division	Layyah District		70.9456	30.9649	1	Anaplasma marginale	0
Literature	23	37	No	Coxiella burnetii is widespread in ticks (Ixodidae) in the Xinjiang areas of China	Ni J	2020	China	Xinjiang Uygur Autonomous Region				87.627	43.7934	25	Coxiella burnetii	24
Literature	24	38	No	Tick-Borne Pathogens Shape the Native Microbiome Within Tick Vectors	Rehman A	2018	Pakistan	Punjab				72.7097	31.1704		Anaplasma platys-like endosymbionts
Literature	25	38	No	Tick-Borne Pathogens Shape the Native Microbiome Within Tick Vectors	Adegoke A	2020	Pakistan	Punjab				72.7097	31.1704		Eimeria meleagrimitis
Literature	26	38	No	Tick-Borne Pathogens Shape the Native Microbiome Within Tick Vectors	Adegoke A	2020	Pakistan	Punjab				72.7097	31.1704		Eimeria alabamensis
Literature	27	38	No	Tick-Borne Pathogens Shape the Native Microbiome Within Tick Vectors	Adegoke A	2020	Pakistan	Punjab				72.7097	31.1704		uncharacterised Francisella
Literature	28	38	No	Tick-Borne Pathogens Shape the Native Microbiome Within Tick Vectors	Adegoke A	2020	Pakistan	Punjab				72.7097	31.1704		Hepatozoon americanum
Literature	29	38	No	Tick-Borne Pathogens Shape the Native Microbiome Within Tick Vectors	Adegoke A	2020	Pakistan	Punjab				72.7097	31.1704		Giardia intestinalis
Literature	30	38	No	Tick-Borne Pathogens Shape the Native Microbiome Within Tick Vectors	Adegoke A	2020	Pakistan	Punjab				72.7097	31.1704		Plasmodium falciparum
Literature	31	38	No	Tick-Borne Pathogens Shape the Native Microbiome Within Tick Vectors	Adegoke A	2020	Pakistan	Punjab				72.7097	31.1704		uncharacterised Anaplasma
Literature	32	38	No	Tick-Borne Pathogens Shape the Native Microbiome Within Tick Vectors	Adegoke A	2020	Pakistan	Punjab				72.7097	31.1704		uncharacterised Ehrlichia
Literature	33	38	Yes	Tick-Borne Pathogens Shape the Native Microbiome Within Tick Vectors	Adegoke A	2020	Pakistan	Punjab				72.7097	31.1704	198	uncharacterised Theileria	72
Literature	34	38	No	Tick-Borne Pathogens Shape the Native Microbiome Within Tick Vectors	Adegoke A	2020	Pakistan	Punjab				72.7097	31.1704	198	Anaplasma marginale	5
Literature	35	43	Yes	Nested PCR assay for detection of Theileria annulata in Hyalomma anatolicum infesting cattle from coastal Odisha, India	Dehuri M	2022	India	Odisha				84.27	20.2374	178	Theileria annulata	26
Literature		46	Yes	Molecular Survey and Genetic Characterization of Anaplasma marginale in Ticks Collected from Livestock Hosts in Pakistan	Khan Z	2022	Pakistan	Khyber Pakhtunkhwa	Peshawar			71.5668	34.0398	49	uncharacterised Anaplasma	0
Literature		46	Yes	Molecular Survey and Genetic Characterization of Anaplasma marginale in Ticks Collected from Livestock Hosts in Pakistan	Khan Z	2022	Pakistan	Khyber Pakhtunkhwa	Mardan			72.0506	34.1947	16	uncharacterised Anaplasma	0
Literature		46	Yes	Molecular Survey and Genetic Characterization of Anaplasma marginale in Ticks Collected from Livestock Hosts in Pakistan	Khan Z	2022	Pakistan	Khyber Pakhtunkhwa	Mardan			72.0506	34.1947	26	uncharacterised Anaplasma	0
Literature		46	Yes	Molecular Survey and Genetic Characterization of Anaplasma marginale in Ticks Collected from Livestock Hosts in Pakistan	Khan Z	2022	Pakistan	Khyber Pakhtunkhwa	Charsadda			71.7537	34.1613	17	uncharacterised Anaplasma	0
Literature		46	Yes	Molecular Survey and Genetic Characterization of Anaplasma marginale in Ticks Collected from Livestock Hosts in Pakistan	Khan Z	2022	Pakistan	Khyber Pakhtunkhwa	Swat			72.4258	35.2227	9	uncharacterised Anaplasma	0
Literature		46	Yes	Molecular Survey and Genetic Characterization of Anaplasma marginale in Ticks Collected from Livestock Hosts in Pakistan	Khan Z	2022	Pakistan	Khyber Pakhtunkhwa	Shangla			72.6003	34.8883	7	uncharacterised Anaplasma	0
Literature		46	Yes	Molecular Survey and Genetic Characterization of Anaplasma marginale in Ticks Collected from Livestock Hosts in Pakistan	Khan Z	2022	Pakistan	Khyber Pakhtunkhwa	Chitral			71.7741	35.7699	12	uncharacterised Anaplasma	0
Literature		47	Yes	Molecular surveillance of Theileria ovis, Theileria lestoquardi and Theileria annulata infection in sheep and ixodid ticks in Iran : original research	Razmi G	2013	Iran	Khorasan Razavi				59.1042	35.102	8	Theileria ovis	0
Literature		47	Yes	Molecular surveillance of Theileria ovis, Theileria lestoquardi and Theileria annulata infection in sheep and ixodid ticks in Iran : original research	Razmi G	2013	Iran	Khorasan Razavi				59.1042	35.102	8	Theileria lestoquardi	0
Literature		47	Yes	Molecular surveillance of Theileria ovis, Theileria lestoquardi and Theileria annulata infection in sheep and ixodid ticks in Iran : original research	Razmi G	2013	Iran	Khorasan Razavi				59.1042	35.102	8	Theileria annulata	0
Literature	36	49	Yes	Prevalence of Theileria annulata infection in Hyalomma anatolicum anatolicum in Punjab state, India	Haque M	2010	India	Punjab	Central plain (districts Ludhiana)			75.8516	30.909	190	Theileria annulata	18
Literature	36	49	Yes	Prevalence of Theileria annulata infection in Hyalomma anatolicum anatolicum in Punjab state, India	Haque M	2010	India	Punjab	Western semi arid (district Bathinda)			75.0132	30.211	76	Theileria annulata	13
Literature	37	52	No	Investigation of Ixodidae ticks infesting camels at slaughterhouse and its potential role in transmitting Coxiella burnetii in Egypt	Ghoneim N H	2020	Egypt	Cairo				31.2357	30.0444	19	Coxiella burnetii	1
Literature		55	Yes	Detection of Coxiella burnetii from ticks by Polymerase Chain Reaction and Restriction Fragment Length Polymorphism	ALTAY Ç G	2013	Turkey					34.925	38.9598	133	Coxiella burnetii	0
Literature		65	No	Molecular Investigation of Francisella-Like Endosymbiont in Ticks and Francisella tularensis in Ixodid Ticks and Mosquitoes in Turkey	Duzlu O	2016	Turkey	Kayseri	Kayseri			34.4	38.9333	120	Francisella tularensis	0
Literature		65	Yes	Molecular Investigation of Francisella-Like Endosymbiont in Ticks and Francisella tularensis in Ixodid Ticks and Mosquitoes in Turkey	Duzlu O	2016	Turkey	Central Anatolia	Kayseri			34.4	38.9333	120	Francisella-like endosymbionts	0
Literature	38	66	No	Studies on prevalence, risk indicators and control options for tick infestation in ruminants	Asmaa N M	2014	Egypt	Beni Suef Governorate	Beni-Suef district			31.4	30.13		uncharacterised Theileria
Literature	39	93	Yes	Ticks circulate Anaplasma, Ehrlichia, Babesia and Theileria parasites in North of Iran	Bekloo AJ	2017	Iran	Golestan				55.5899	37.023	5	Babesia occultans	1
Literature	40	93	Yes	Ticks circulate Anaplasma, Ehrlichia, Babesia and Theileria parasites in North of Iran	Bekloo AJ	2017	Iran	Golestan				55.5899	37.023	5	uncharacterised Anaplasma	2
Literature	41	93	Yes	Ticks circulate Anaplasma, Ehrlichia, Babesia and Theileria parasites in North of Iran	Bekloo AJ	2017	Iran	Golestan				55.5899	37.023	5	Theileria ovis	1
Literature	42	93	Yes	Ticks circulate Anaplasma, Ehrlichia, Babesia and Theileria parasites in North of Iran	Bekloo AJ	2017	Iran	Golestan				55.5899	37.023	5	uncharacterised Ehrlichia	2
Literature	43	67	Yes	Crimean-Congo Hemorrhagic Fever in the One-Humped Camel (Camelus dromedarius) in East and Northeast of Iran	Champour M	2016	Iran	Khorasan-e-Shomali				57.2819	37.3744		Crimean-Congo hemorrhagic fever virus
Literature	43	67	Yes	Crimean-Congo Hemorrhagic Fever in the One-Humped Camel (Camelus dromedarius) in East and Northeast of Iran	Champour M	2016	Iran	Khorasan-e- Razavi				59.1042	35.102		Crimean-Congo hemorrhagic fever virus
Literature	43	67	Yes	Crimean-Congo Hemorrhagic Fever in the One-Humped Camel (Camelus dromedarius) in East and Northeast of Iran	Champour M	2016	Iran	Khorasan-e-Jonoobi				59.1042	32.5175		Crimean-Congo hemorrhagic fever virus
Literature	43	67	Yes	Crimean-Congo Hemorrhagic Fever in the One-Humped Camel (Camelus dromedarius) in East and Northeast of Iran	Champour M	2016	Iran					53.688	32.4279	29	Crimean-Congo hemorrhagic fever virus	7
Literature		72	Yes	Association of SFG Rickettsia massiliae and Candidatus Rickettsia shennongii with Different Hard Ticks Infesting Livestock Hosts	Shehla S	2023	Pakistan	Pakistan	Khyber Pakhtunkhwa			72.3311	34.9526	71	Rickettsia massiliae	0
Literature		72	No	Association of SFG Rickettsia massiliae and Candidatus Rickettsia shennongii with Different Hard Ticks Infesting Livestock Hosts	Shehla S	2023	Pakistan	Pakistan	Khyber Pakhtunkhwa			72.3311	34.9526	71	Candidatus Rickettsia shennongii	0
Literature	44	80	Yes	Molecular detection of Coxiella spp. in ticks (Ixodidae and Argasidae) infesting domestic and wild animals: with notes on the epidemiology of tick-borne Coxiella burnetii in Asia	Ali A	2023	Pakistan	Khyber Pakhtunkhwa	Bannu Division	Lakki Marwat		70.916	32.5993	28	Coxiella burnetii	2
Literature		80	Yes	Molecular detection of Coxiella spp. in ticks (Ixodidae and Argasidae) infesting domestic and wild animals: with notes on the epidemiology of tick-borne Coxiella burnetii in Asia	Ali A	2023	Pakistan	Khyber Pakhtunkhwa	Bannu Division	Lakki Marwat		70.916	32.5993	28	uncharacterised Coxiella	0
Literature		84	Yes	Tick distribution and detection of Babesia and Theileria species in Eastern and Southern Kazakhstan	Sang C	2021	Kazakhstan	Jambyl				72.7618	42.9439	40	Babesia caballi	0
Literature		84	Yes	Tick distribution and detection of Babesia and Theileria species in Eastern and Southern Kazakhstan	Sang C	2021	Kazakhstan	Jambyl				72.7618	42.9439	40	Theileria annulata	0
Literature		84	Yes	Tick distribution and detection of Babesia and Theileria species in Eastern and Southern Kazakhstan	Sang C	2021	Kazakhstan	Jambyl				72.7618	42.9439	40	Babesia occultans	0
Literature		84	Yes	Tick distribution and detection of Babesia and Theileria species in Eastern and Southern Kazakhstan	Sang C	2021	Kazakhstan	Jambyl				72.7618	42.9439	40	Theileria ovis	0
Literature		84	Yes	Tick distribution and detection of Babesia and Theileria species in Eastern and Southern Kazakhstan	Sang C	2021	Kazakhstan	Jambyl				72.7618	42.9439	40	Theileria equi	0
Literature		85	Yes	Molecular identification of protozoal and bacterial organisms in domestic animals and their infesting ticks from north-eastern Algeria	Sadeddine R	2019	Algeria					1.65962	28.0339	1	Anaplasma ovis	0
Literature		85	Yes	Molecular identification of protozoal and bacterial organisms in domestic animals and their infesting ticks from north-eastern Algeria	Sadeddine R	2019	Algeria					1.65962	28.0339	1	Anaplasma marginale	0
Literature		85	No	Molecular identification of protozoal and bacterial organisms in domestic animals and their infesting ticks from north-eastern Algeria	Sadeddine R	2019	Algeria					1.65962	28.0339	1	Candidatus Ehrlichia urmitei	0
Literature		85	Yes	Molecular identification of protozoal and bacterial organisms in domestic animals and their infesting ticks from north-eastern Algeria	Sadeddine R	2019	Algeria					1.65962	28.0339	1	Theileria annulata	0
Literature		85	Yes	Molecular identification of protozoal and bacterial organisms in domestic animals and their infesting ticks from north-eastern Algeria	Sadeddine R	2019	Algeria					1.65962	28.0339	1	Theileria equi	0
Literature		85	Yes	Molecular identification of protozoal and bacterial organisms in domestic animals and their infesting ticks from north-eastern Algeria	Sadeddine R	2019	Algeria					1.65962	28.0339	1	Theileria ovis	0
Literature		85	No	Molecular identification of protozoal and bacterial organisms in domestic animals and their infesting ticks from north-eastern Algeria	Sadeddine R	2019	Algeria					1.65962	28.0339	1	Theileria buffeli	0
Literature		85	Yes	Molecular identification of protozoal and bacterial organisms in domestic animals and their infesting ticks from north-eastern Algeria	Sadeddine R	2019	Algeria					1.65962	28.0339	1	Babesia bovis	0
Literature		85	Yes	Molecular identification of protozoal and bacterial organisms in domestic animals and their infesting ticks from north-eastern Algeria	Sadeddine R	2019	Algeria					1.65962	28.0339	1	uncharacterised Babesia	0
Literature		85	Yes	Molecular identification of protozoal and bacterial organisms in domestic animals and their infesting ticks from north-eastern Algeria	Sadeddine R	2019	Algeria					1.65962	28.0339	1	uncharacterised Bartonella	0
Literature	45	89	Yes	Detection of Theileria equi infection in ixodid ticks of equines using nested polymerase chain reaction from Punjab, India	Sumbria D	2017	India	Punjab				75.375	31.0167	68	Theileria equi	10
Literature	46	90	Yes	Characterization of Novel Reoviruses Wad Medani Virus (Orbivirus) and Kundal Virus (Coltivirus) Collected from Hyalomma anatolicum Ticks in India during Surveillance for Crimean Congo Hemorrhagic Fever	Yadav PD	2019	India	Gujarat				72.5713	23.0224	17	Crimean-Congo hemorrhagic fever virus	1
Literature	46	90	No	Characterization of Novel Reoviruses Wad Medani Virus (Orbivirus) and Kundal Virus (Coltivirus) Collected from Hyalomma anatolicum Ticks in India during Surveillance for Crimean Congo Hemorrhagic Fever	Yadav PD	2019	India	Gujarat	Amreli			71.2873	21.4444	44	Crimean-Congo hemorrhagic fever virus	1
Literature	47	90	No	Characterization of Novel Reoviruses Wad Medani Virus (Orbivirus) and Kundal Virus (Coltivirus) Collected from Hyalomma anatolicum Ticks in India during Surveillance for Crimean Congo Hemorrhagic Fever	Yadav PD	2019	India	Gujarat				72.5713	23.0224		Karyana virus
Literature	47	90	Yes	Characterization of Novel Reoviruses Wad Medani Virus (Orbivirus) and Kundal Virus (Coltivirus) Collected from Hyalomma anatolicum Ticks in India during Surveillance for Crimean Congo Hemorrhagic Fever	Yadav PD	2020	India	Gujarat	Amreli			71.2873	21.4444		Karyana virus
Literature	48	90	No	Characterization of Novel Reoviruses Wad Medani Virus (Orbivirus) and Kundal Virus (Coltivirus) Collected from Hyalomma anatolicum Ticks in India during Surveillance for Crimean Congo Hemorrhagic Fever	Yadav PD	2020	India	Gujarat				72.5713	23.0224		Kundal virus
Literature	48	90	No	Characterization of Novel Reoviruses Wad Medani Virus (Orbivirus) and Kundal Virus (Coltivirus) Collected from Hyalomma anatolicum Ticks in India during Surveillance for Crimean Congo Hemorrhagic Fever	Yadav PD	2020	India	Gujarat	Amreli			71.2873	21.4444		Kundal virus
Literature		91	Yes	First report of spotted fever group Rickettsia aeschlimannii in Hyalomma turanicum, Haemaphysalis bispinosa, and Haemaphysalis montgomeryi infesting domestic animals: updates on the epidemiology of tick-borne Rickettsia aeschlimannii	Majid A	2023	Pakistan	Federally Administered Tribal Area (FATA)	Mohmand agency			71.2874	34.5356	4	Rickettsia aeschlimanni	0
Literature		91	Yes	First report of spotted fever group Rickettsia aeschlimannii in Hyalomma turanicum, Haemaphysalis bispinosa, and Haemaphysalis montgomeryi infesting domestic animals: updates on the epidemiology of tick-borne Rickettsia aeschlimannii	Majid A	2023	Pakistan	Khyber Pakhtunkhwa	Dir Upper			72.0468	35.3356	4	Rickettsia aeschlimanni	0
Literature		91	Yes	First report of spotted fever group Rickettsia aeschlimannii in Hyalomma turanicum, Haemaphysalis bispinosa, and Haemaphysalis montgomeryi infesting domestic animals: updates on the epidemiology of tick-borne Rickettsia aeschlimannii	Majid A	2023	Pakistan	Khyber Pakhtunkhwa	Bajaur			71.5249	34.7865	3	Rickettsia aeschlimanni	0
Literature		91	Yes	First report of spotted fever group Rickettsia aeschlimannii in Hyalomma turanicum, Haemaphysalis bispinosa, and Haemaphysalis montgomeryi infesting domestic animals: updates on the epidemiology of tick-borne Rickettsia aeschlimannii	Majid A	2023	Pakistan	Khyber Pakhtunkhwa	Charsadda			71.7504	34.1682	4	Rickettsia aeschlimanni	0
Literature		91	Yes	First report of spotted fever group Rickettsia aeschlimannii in Hyalomma turanicum, Haemaphysalis bispinosa, and Haemaphysalis montgomeryi infesting domestic animals: updates on the epidemiology of tick-borne Rickettsia aeschlimannii	Majid A	2023	Pakistan	Khyber Pakhtunkhwa	Charsadda			71.7504	34.1682	4	Rickettsia aeschlimanni	0
Literature		91	Yes	First report of spotted fever group Rickettsia aeschlimannii in Hyalomma turanicum, Haemaphysalis bispinosa, and Haemaphysalis montgomeryi infesting domestic animals: updates on the epidemiology of tick-borne Rickettsia aeschlimannii	Majid A	2023	Pakistan	Khyber Pakhtunkhwa	Mardan			72.0404	34.1986	3	Rickettsia aeschlimanni	0
Literature		91	Yes	First report of spotted fever group Rickettsia aeschlimannii in Hyalomma turanicum, Haemaphysalis bispinosa, and Haemaphysalis montgomeryi infesting domestic animals: updates on the epidemiology of tick-borne Rickettsia aeschlimannii	Majid A	2023	Pakistan	Khyber Pakhtunkhwa	Mardan			72.0404	34.1986	3	Rickettsia aeschlimanni	0
Literature		91	Yes	First report of spotted fever group Rickettsia aeschlimannii in Hyalomma turanicum, Haemaphysalis bispinosa, and Haemaphysalis montgomeryi infesting domestic animals: updates on the epidemiology of tick-borne Rickettsia aeschlimannii	Majid A	2023	Pakistan	Khyber Pakhtunkhwa	Swabi			72.4732	34.0719	4	Rickettsia aeschlimanni	0
Literature		91	Yes	First report of spotted fever group Rickettsia aeschlimannii in Hyalomma turanicum, Haemaphysalis bispinosa, and Haemaphysalis montgomeryi infesting domestic animals: updates on the epidemiology of tick-borne Rickettsia aeschlimannii	Majid A	2023	Pakistan	Khyber Pakhtunkhwa	Swabi			72.4732	34.0719	4	Rickettsia aeschlimanni	0
Literature		92	Yes	Ixodid tick species and two tick-borne pathogens in three areas in the Sudan.	Shuaib YA	2020	Sudan					29.4918	14.5845	848	Crimean-Congo hemorrhagic fever virus	0
Literature		95	Yes	PCR-based Detection of Babesia spp. Infection in Collected Ticks from Cattle in West and North-West of Iran	Tavassoli M	2013	Iran					53.688	32.4279	59	uncharacterised Babesia	0
Literature		98	Yes	Molecular Assay on Detection of Crimean Congo Hemorrhagic Fever (CCHF) Virus in Ixodid Ticks Collected from Livestock in Slaughterhouse from South of Iran	Salehi-Vaziri M	2020	Iran	Kerman	Rafsanjan			55.9863	30.4039	37	Crimean-Congo haemorrhagic fever virus	0
Literature	49	101	Yes	Guardians of the Herd: Molecular Surveillance of Tick Vectors Uncovers Theileriosis Perils in Large Ruminants	Sajid MS	2023	Pakistan	Punjab	Toba Tek Singh			72.48	30.98	252	Theileria annulata	126
Literature		102	Yes	Crimean-Congo hemorrhagic fever virus in ticks in Turkey: A broad range tick surveillance study	Orkun Ö	2017	Turkey					34.925	38.9598	4	Crimean-Congo hemorrhagic fever virus	0
Literature	50	105	No	Zahedan rhabdovirus, a novel virus detected in ticks from Iran	Dilcher M	2015	Iran	Sistan and Baluchestan				60.8842	29.4519	11	Zahedan rhabdo virus(ZARV)	1
Literature		107	Yes	Comprehensive screening of tick-borne microorganisms indicates that a great variety of pathogens are circulating between hard ticks (Ixodoidea: Ixodidae) and domestic ruminants in natural foci of Anatolia	Orkun Ö	2022	Turkey					34.925	38.9598	4	uncharacterised Babesia	0
Literature		107	Yes	Comprehensive screening of tick-borne microorganisms indicates that a great variety of pathogens are circulating between hard ticks (Ixodoidea: Ixodidae) and domestic ruminants in natural foci of Anatolia	Orkun Ö	2022	Turkey					34.925	38.9598	4	uncharacterised Theileria	0
Literature		107	Yes	Comprehensive screening of tick-borne microorganisms indicates that a great variety of pathogens are circulating between hard ticks (Ixodoidea: Ixodidae) and domestic ruminants in natural foci of Anatolia	Orkun Ö	2022	Turkey					34.925	38.9598	4	uncharacterised Hepatozoon	0
Literature		107	Yes	Comprehensive screening of tick-borne microorganisms indicates that a great variety of pathogens are circulating between hard ticks (Ixodoidea: Ixodidae) and domestic ruminants in natural foci of Anatolia	Orkun Ö	2022	Turkey					34.925	38.9598	4	uncharacterised Anaplasma	0
Literature		107	Yes	Comprehensive screening of tick-borne microorganisms indicates that a great variety of pathogens are circulating between hard ticks (Ixodoidea: Ixodidae) and domestic ruminants in natural foci of Anatolia	Orkun Ö	2022	Turkey					34.925	38.9598	4	uncharacterised Ehrlichia	0
Literature		107	Yes	Comprehensive screening of tick-borne microorganisms indicates that a great variety of pathogens are circulating between hard ticks (Ixodoidea: Ixodidae) and domestic ruminants in natural foci of Anatolia	Orkun Ö	2022	Turkey					34.925	38.9598	4	uncharacterised Borrelia	0
Literature		107	Yes	Comprehensive screening of tick-borne microorganisms indicates that a great variety of pathogens are circulating between hard ticks (Ixodoidea: Ixodidae) and domestic ruminants in natural foci of Anatolia	Orkun Ö	2022	Turkey					34.925	38.9598	4	uncharacterised Rickettsia	0
Literature	51	108	Yes	Genetic diversity, piroplasms and trypanosomes in Rhipicephalus microplus and Hyalomma anatolicum collected from cattle in northern Pakistan	Zeb J	2019	Pakistan	Khyber Pakhtunkhwa				71.5249	34.7865	44	Babesia occultans	2
Literature	52	108	Yes	Genetic diversity, piroplasms and trypanosomes in Rhipicephalus microplus and Hyalomma anatolicum collected from cattle in northern Pakistan	Zeb J	2019	Pakistan	Khyber Pakhtunkhwa				71.5249	34.7865	44	Theileria annulata	12
Literature	53	108	No	Genetic diversity, piroplasms and trypanosomes in Rhipicephalus microplus and Hyalomma anatolicum collected from cattle in northern Pakistan	Zeb J	2019	Pakistan	Khyber Pakhtunkhwa				71.5249	34.7865	44	uncharacterised Trypanosoma	1
Literature		110	Yes	Molecular evidence of Borrelia theileri and closely related Borrelia spp. in hard ticks infesting domestic animals	Khan M	2023	Pakistan	Khyber Pakhtunkhwa				72.3311	34.9526	10	uncharacterised Borrelia	0
Literature	54	111	No	Morphological and molecular characterization of ticks infesting cattle and buffaloes in different agro-climatic zones in Andhra Pradesh, India, and factors associated with high tick prevalence	Kandi S	2022	India	Andhra Pradesh				79.5603	15.3484		Theileria annulata
Literature		112	Yes	Molecular prevalence of Anaplasma marginale in ruminants and Rhipicephalus ticks in northern Pakistan	Ali S	2023	Pakistan	Khyber Pakhtunkhwa	North Waziristan District）	North Waziristan District	Miran shah	70.0401	33.0007	5	Anaplasma marginale	0
Literature		112	Yes	Molecular prevalence of Anaplasma marginale in ruminants and Rhipicephalus ticks in northern Pakistan	Ali S	2023	Pakistan	Khyber Pakhtunkhwa	Tank District	Tank District	Tank	70.1638	32.581	3	Anaplasma marginale	0
Literature	55	116	Yes	Crimean-Congo hemorrhagic fever：a molecular survey on hard ticks (Ixodidae) in Yazd province, Iran	Yaser SA	2011	Iran	Yazd				54.357	31.8948	12	Crimean-Congo hemorrhagic fever virus	1
Literature	56	120	Yes	PCR-RELP for detecting of Theileria annulata infection in cattle and Hyalomma species in Kermanshah Province, Iran	Sohrabi S	2013	Iran	Kermanshah				46.6705	34.4576	43	Theileria annulata	2
Literature		123	No	Molecular Detection of Rickettsia hoogstraalii in Hyalomma anatolicum and Haemaphysalis sulcata: Updated Knowledge on the Epidemiology of Tick-Borne Rickettsia hoogstraalii	Aneela A	2023	Pakistan	Khyber Pakhtunkhwa	Bajaur			71.6329	34.7026	7	Rickettsia hoogstraalii	0
Literature	57	123	No	Molecular Detection of Rickettsia hoogstraalii in Hyalomma anatolicum and Haemaphysalis sulcata: Updated Knowledge on the Epidemiology of Tick-Borne Rickettsia hoogstraalii	Aneela A	2023	Pakistan	Khyber Pakhtunkhwa	Lakki Marwat			70.9104	32.6149	7	Rickettsia hoogstraalii	1
Literature	57	123	No	Molecular Detection of Rickettsia hoogstraalii in Hyalomma anatolicum and Haemaphysalis sulcata: Updated Knowledge on the Epidemiology of Tick-Borne Rickettsia hoogstraalii	Aneela A	2023	Pakistan	Punjab	Dera Ismail Khan	Bannu		70.6592	32.9873	7	Rickettsia hoogstraalii	2
Literature		123	No	Molecular Detection of Rickettsia hoogstraalii in Hyalomma anatolicum and Haemaphysalis sulcata: Updated Knowledge on the Epidemiology of Tick-Borne Rickettsia hoogstraalii	Aneela A	2023	Pakistan	Khyber Pakhtunkhwa	Dir Upper			71.8795	35.198	7	Rickettsia hoogstraalii	0
Literature		123	No	Molecular Detection of Rickettsia hoogstraalii in Hyalomma anatolicum and Haemaphysalis sulcata: Updated Knowledge on the Epidemiology of Tick-Borne Rickettsia hoogstraalii	Aneela A	2023	Pakistan	Khyber Pakhtunkhwa	Karak			71.1326	33.1983	7	Rickettsia hoogstraalii	0
Literature	58	126	Yes	Crimean-Congo hemorrhagic fever virus in various ixodid tick species from a highly endemic area	Tekin S	2012	Turkey	Tokat				36.55	40.3	9	Crimean-Congo hemorrhagic fever virus	1
Literature		128	Yes	Hyalomma spp. ticks and associated Anaplasma spp. and Ehrlichia spp. on the Iran-Pakistan border	Choubdar N	2021	Iran	Sistan and Baluchestan				60.5821	27.53	114	Anaplasma marginale	0
Literature	59	128	Yes	Hyalomma spp. ticks and associated Anaplasma spp. and Ehrlichia spp. on the Iran-Pakistan border	Choubdar N	2021	Iran	Sistan and Baluchestan				60.5821	27.53	114	Anaplasma ovis	78
Literature		128	No	Hyalomma spp. ticks and associated Anaplasma spp. and Ehrlichia spp. on the Iran-Pakistan border	Choubdar N	2021	Iran	Sistan and Baluchestan				60.5821	27.53	114	Ehrlichia ewingii	0
Literature	60	128	Yes	Hyalomma spp. ticks and associated Anaplasma spp. and Ehrlichia spp. on the Iran-Pakistan border	Choubdar N	2021	Iran	Sistan and Baluchestan				60.5821	27.53		uncharacterised Francisella
Literature		128	Yes	Hyalomma spp. ticks and associated Anaplasma spp. and Ehrlichia spp. on the Iran-Pakistan border	Choubdar N	2021	Iran	Sistan and Baluchestan				60.5821	27.53	114	Anaplasma marginale	0
Literature		128	No	Hyalomma spp. ticks and associated Anaplasma spp. and Ehrlichia spp. on the Iran-Pakistan border	Choubdar N	2021	Iran	Sistan and Baluchestan				60.5821	27.53	114	Ehrlichia ewingii	0
Literature	61	131	Yes	Genetic characterization and molecular clock analyses of the Crimean-Congo hemorrhagic fever virus from human and ticks in India, 2010-2011	Yadav PD	2013	India	Gujarat				72.5713	23.0224	2	Crimean-Congo hemorrhagic fever virus	2
Literature	62	137	No	The Prevalence of Pathogens among Ticks Collected from Livestock in Kazakhstan	Sultankulova KT	2022	Kazakhstan	Zhambyl	Taraz city			71.3631	42.88	19	Coxiella burnetii	10
Literature		137	Yes	The Prevalence of Pathogens among Ticks Collected from Livestock in Kazakhstan	Sultankulova KT	2022	Kazakhstan	Zhambyl	Taraz city			71.3631	42.88	19	Theileria annulata	0
Literature		137	Yes	The Prevalence of Pathogens among Ticks Collected from Livestock in Kazakhstan	Sultankulova KT	2022	Kazakhstan	Zhambyl	Taraz city			71.3631	42.88	19	Babesia caballi	0
Literature	63	138	Yes	Natural infection rates and transmission of Theileria annulata by Hyalomma anatolicum anatolicum ticks in the Sudan	Salih DA	2005	Sudan	River Nile State	Eddamer			35.6	17.9667	123	uncharacterised Theileria	61
Literature	63	138	Yes	Natural infection rates and transmission of Theileria annulata by Hyalomma anatolicum anatolicum ticks in the Sudan	Salih DA	2005	Sudan	Al Jazirah State	Wad-Medani			33.85	14.0667	162	uncharacterised Theileria	14
Literature	64	140	No	A study of ticks and tick-borne livestock pathogens in Pakistan	Karim S	2017	Pakistan					71.2475	30.3308		Babesia bigemina
Literature	65	140	No	A study of ticks and tick-borne livestock pathogens in Pakistan	Karim S	2017	Pakistan					71.2475	30.3308		Babesia gibsoni
Literature	66	140	No	A study of ticks and tick-borne livestock pathogens in Pakistan	Karim S	2017	Pakistan					71.2475	30.3308		Babesia canis canis
Literature	67	140	No	A study of ticks and tick-borne livestock pathogens in Pakistan	Karim S	2017	Pakistan					71.2475	30.3308		uncharacterised Francisella
Literature	68	140	No	A study of ticks and tick-borne livestock pathogens in Pakistan	Ghafar A	2020	Pakistan					71.2475	30.3308	377	Rickettsia amblyommii	21
Literature	69	140	No	A study of ticks and tick-borne livestock pathogens in Pakistan	Karim S	2017	Pakistan					71.2475	30.3308		Theileria luwenshuni
Literature	70	140	No	A study of ticks and tick-borne livestock pathogens in Pakistan	Karim S	2017	Pakistan					71.2475	30.3308		uncharacterised Theileria
Literature	71	140	No	A study of ticks and tick-borne livestock pathogens in Pakistan	Karim S	2017	Pakistan					71.2475	30.3308		Theileria annulata
Literature	72	140	No	A study of ticks and tick-borne livestock pathogens in Pakistan	Karim S	2017	Pakistan					71.2475	30.3308		Theileria cf velifera
Literature	73	141	Yes	Epidemiology and molecular characterization of Theileria annulata in ticks collected from cattle in the central part of Tamil Nadu, India	Velusamy R	2023	India	Tamil Nadu				78.6569	11.1271	76	Theileria annulata	26
Literature		142	Yes	Molecular investigation of bacterial and protozoal pathogens in ticks collected from different hosts in Turkey	Köseoğlu AE	2021	Turkey	İzmir				27.0334	38.2572	4	uncharacterised Hepatozoon	0
Literature		142	No	Molecular investigation of bacterial and protozoal pathogens in ticks collected from different hosts in Turkey	Köseoğlu AE	2021	Turkey	İzmir				27.0334	38.2572	4	Hepatozoon canis	0
Literature		142	Yes	Molecular investigation of bacterial and protozoal pathogens in ticks collected from different hosts in Turkey	Köseoğlu AE	2021	Turkey	İzmir				27.0334	38.2572	4	uncharacterised Theileria	0
Literature		142	Yes	Molecular investigation of bacterial and protozoal pathogens in ticks collected from different hosts in Turkey	Köseoğlu AE	2021	Turkey	İzmir				27.0334	38.2572	4	Theileria ovis	0
Literature		142	Yes	Molecular investigation of bacterial and protozoal pathogens in ticks collected from different hosts in Turkey	Köseoğlu AE	2021	Turkey	İzmir				27.0334	38.2572	4	uncharacterised Babesia	0
Literature		142	Yes	Molecular investigation of bacterial and protozoal pathogens in ticks collected from different hosts in Turkey	Köseoğlu AE	2021	Turkey	İzmir				27.0334	38.2572	4	Babesia caballi	0
Literature		142	Yes	Molecular investigation of bacterial and protozoal pathogens in ticks collected from different hosts in Turkey	Köseoğlu AE	2021	Turkey	İzmir				27.0334	38.2572	4	uncharacterised Anaplasma	0
Literature		142	Yes	Molecular investigation of bacterial and protozoal pathogens in ticks collected from different hosts in Turkey	Köseoğlu AE	2021	Turkey	İzmir				27.0334	38.2572	4	Anaplasma ovis	0
Literature		142	Yes	Molecular investigation of bacterial and protozoal pathogens in ticks collected from different hosts in Turkey	Köseoğlu AE	2021	Turkey	İzmir				27.0334	38.2572	4	uncharacterised Borrelia	0
Literature		142	Yes	Molecular investigation of bacterial and protozoal pathogens in ticks collected from different hosts in Turkey	Köseoğlu AE	2021	Turkey	İzmir				27.0334	38.2572	4	uncharacterised Bartonella	0
Literature		144	Yes	Rickettsial agents in Egyptian ticks collected from domestic animals	Loftis AD	2006	Egypt					30.8025	26.8205	10	Anaplasma marginale	0
Literature		144	No	Rickettsial agents in Egyptian ticks collected from domestic animals	Loftis AD	2006	Egypt					30.8025	26.8205	10	Coxiella burnetii	0
Literature		144	Yes	Rickettsial agents in Egyptian ticks collected from domestic animals	Loftis AD	2006	Egypt					30.8025	26.8205	10	Rickettsia aeschlimannii	0
Literature		144	Yes	Rickettsial agents in Egyptian ticks collected from domestic animals	Loftis AD	2006	Egypt					30.8025	26.8205	10	Ehrlichia canis	0
Literature		144	Yes	Rickettsial agents in Egyptian ticks collected from domestic animals	Loftis AD	2006	Egypt					30.8025	26.8205	10	uncharacterised Ehrlichia	0
Literature		144	Yes	Rickettsial agents in Egyptian ticks collected from domestic animals	Loftis AD	2006	Egypt					30.8025	26.8205	10	uncharacterised Rickettsia	0
Literature		144	Yes	Rickettsial agents in Egyptian ticks collected from domestic animals	Loftis AD	2006	Egypt					30.8025	26.8205	10	uncharacterised Bartonella	0
Literature	74	152	Yes	Crimean-congo haemorrhagic fever: a seroepidemiological and tick survey in the Sultanate of Oman	Williams RJ	2000	Oman		Muscat			58.3829	23.588	122	Crimean-Congo hemorrhagic fever virus	16
Literature	75	154	Yes	Detection of Theileria-like organisms in Hyalomma ticks (Acarina: Ixodidae) in Khuzestan, Iran	Asadollahi Z	2018	Iran	Khuzestan				49.0413	31.436	390	uncharacterised Theileria	41
Literature	76	155	Yes	Epidemiology of tropical theileriosis in the Cappadocia region	Inci A	2008	Turkey	Goreme	Nevsehir			34.8492	38.725	427	Theileria annulata	75
Literature	77	156	Yes	The tick fauna in Istanbul, Turkey, from 2013 to 2017 and identification of their pathogens by multiplex PCR: an epidemiological study	Polat E	2020	Turkey	Istanbul				28.9783	41.0081	5	uncharacterised Rickettsia	1
Literature	78	156	No	The tick fauna in Istanbul, Turkey, from 2013 to 2017 and identification of their pathogens by multiplex PCR: an epidemiological study	Polat E	2020	Turkey	Istanbul				28.9783	41.0081	5	uncharacterised Borrelia	1
Literature		156	Yes	The tick fauna in Istanbul, Turkey, from 2013 to 2017 and identification of their pathogens by multiplex PCR: an epidemiological study	Polat E	2020	Turkey	Istanbul				28.9783	41.0081	5	Anaplasma phagocytophilum	0
Literature		156	Yes	The tick fauna in Istanbul, Turkey, from 2013 to 2017 and identification of their pathogens by multiplex PCR: an epidemiological study	Polat E	2020	Turkey	Istanbul				28.9783	41.0081	5	uncharacterised Babesia	0
Literature	79	158	Yes	Molecular detection of Coxiella burnetii in tick and blood samples from small ruminants in northwest of Iran	Ghazanabad AE	2023	Iran	West Azerbaijan				45	37.7595	70	Coxiella burnetii	11
Literature	80	159	No	Isolation of Wanowrie, Thogoto, and Dhori Viruses from Hyalomma Ticks Infesting Camels in Egypt	Williams RE	1973	Egypt	Giza				30.9962	30.1486		uncharacterised Thogotovirus
Literature	81	160	No	Bovine ticks harbour a diverse array of microorganisms in Pakistan	Ghafar A	2020	Pakistan	Punjab				72.7097	31.1704		Babesia ovis
Literature	81	160	No	Bovine ticks harbour a diverse array of microorganisms in Pakistan	Ghafar A	2020	Pakistan	Sindh				68.7706	26.0437		Babesia ovis
Literature	82	160	No	Bovine ticks harbour a diverse array of microorganisms in Pakistan	Ghafar A	2020	Pakistan	Punjab				72.7097	31.1704		uncharacterised Bartonella
Literature	82	160	No	Bovine ticks harbour a diverse array of microorganisms in Pakistan	Ghafar A	2020	Pakistan	Sindh				68.7706	26.0437		uncharacterised Bartonella
Literature	83	160	No	Bovine ticks harbour a diverse array of microorganisms in Pakistan	Ghafar A	2020	Pakistan	Punjab				72.7097	31.1704		uncharacterised Borrelia
Literature	83	160	No	Bovine ticks harbour a diverse array of microorganisms in Pakistan	Ghafar A	2020	Pakistan	Sindh				68.7706	26.0437		uncharacterised Borrelia
Literature	84	160	No	Bovine ticks harbour a diverse array of microorganisms in Pakistan	Ghafar A	2020	Pakistan	Punjab				72.7097	31.1704		Coxiella-like endosymbionts
Literature	84	160	No	Bovine ticks harbour a diverse array of microorganisms in Pakistan	Ghafar A	2020	Pakistan	Sindh				68.7706	26.0437		Coxiella-like endosymbionts
Literature	85	160	No	Bovine ticks harbour a diverse array of microorganisms in Pakistan	Ghafar A	2020	Pakistan	Punjab				72.7097	31.1704		Francisella-like endosymbionts
Literature	85	160	No	Bovine ticks harbour a diverse array of microorganisms in Pakistan	Ghafar A	2020	Pakistan	Sindh				68.7706	26.0437		Francisella-like endosymbionts
Literature	86	160	No	Bovine ticks harbour a diverse array of microorganisms in Pakistan	Ghafar A	2020	Pakistan	Punjab				72.7097	31.1704		uncharacterised Hepatozoon
Literature	86	160	No	Bovine ticks harbour a diverse array of microorganisms in Pakistan	Ghafar A	2020	Pakistan	Sindh				68.7706	26.0437		uncharacterised Hepatozoon
Literature	87	160	No	Bovine ticks harbour a diverse array of microorganisms in Pakistan	Ghafar A	2020	Pakistan	Punjab				72.7097	31.1704		Rickettsia massiliae
Literature	87	160	No	Bovine ticks harbour a diverse array of microorganisms in Pakistan	Ghafar A	2020	Pakistan	Sindh				68.7706	26.0437		Rickettsia massiliae
Literature	88	160	No	Bovine ticks harbour a diverse array of microorganisms in Pakistan	Ghafar A	2020	Pakistan	Punjab				72.7097	31.1704		uncharacterised Rickettsia
Literature	88	160	No	Bovine ticks harbour a diverse array of microorganisms in Pakistan	Ghafar A	2020	Pakistan	Sindh				68.7706	26.0437		uncharacterised Rickettsia
Literature	89	160	No	Bovine ticks harbour a diverse array of microorganisms in Pakistan	Ghafar A	2020	Pakistan	Punjab				72.7097	31.1704		Anaplasma phagocytophilum
Literature	89	160	No	Bovine ticks harbour a diverse array of microorganisms in Pakistan	Ghafar A	2020	Pakistan	Sindh				68.7706	26.0437		Anaplasma phagocytophilum
Literature	90	160	No	Bovine ticks harbour a diverse array of microorganisms in Pakistan	Ghafar A	2020	Pakistan	Punjab				72.7097	31.1704		Anaplasma marginale
Literature	90	160	No	Bovine ticks harbour a diverse array of microorganisms in Pakistan	Ghafar A	2020	Pakistan	Sindh				68.7706	26.0437		Anaplasma marginale
Literature	91	160	No	Bovine ticks harbour a diverse array of microorganisms in Pakistan	Ghafar A	2020	Pakistan	Punjab				72.7097	31.1704		Anaplasma centrale
Literature	91	160	No	Bovine ticks harbour a diverse array of microorganisms in Pakistan	Ghafar A	2020	Pakistan	Sindh				68.7706	26.0437		Anaplasma centrale
Literature	92	160	No	Bovine ticks harbour a diverse array of microorganisms in Pakistan	Ghafar A	2020	Pakistan	Punjab				72.7097	31.1704		Anaplasma ovis
Literature	92	160	No	Bovine ticks harbour a diverse array of microorganisms in Pakistan	Ghafar A	2020	Pakistan	Sindh				68.7706	26.0437		Anaplasma ovis
Literature	93	160	No	Bovine ticks harbour a diverse array of microorganisms in Pakistan	Ghafar A	2020	Pakistan	Punjab				72.7097	31.1704		uncharacterised Ehrlichia
Literature	93	160	No	Bovine ticks harbour a diverse array of microorganisms in Pakistan	Ghafar A	2020	Pakistan	Sindh				68.7706	26.0437		uncharacterised Ehrlichia
Literature		160	Yes	Bovine ticks harbour a diverse array of microorganisms in Pakistan	Ghafar A	2020	Pakistan					71.2475	30.3308	212	Babesia ovis	1
Literature		160	Yes	Bovine ticks harbour a diverse array of microorganisms in Pakistan	Ghafar A	2020	Pakistan					71.2475	30.3308	212	uncharacterised Bartonella	1
Literature		160	Yes	Bovine ticks harbour a diverse array of microorganisms in Pakistan	Ghafar A	2020	Pakistan					71.2475	30.3308	212	uncharacterised Borrelia	14
Literature		160	Yes	Bovine ticks harbour a diverse array of microorganisms in Pakistan	Ghafar A	2020	Pakistan					71.2475	30.3308	212	Coxiella-like endosymbionts	3
Literature		160	Yes	Bovine ticks harbour a diverse array of microorganisms in Pakistan	Ghafar A	2020	Pakistan					71.2475	30.3308	212	Francisella-like endosymbionts	199
Literature		160	Yes	Bovine ticks harbour a diverse array of microorganisms in Pakistan	Ghafar A	2020	Pakistan					71.2475	30.3308	212	uncharacterised Hepatozoon	1
Literature		160	Yes	Bovine ticks harbour a diverse array of microorganisms in Pakistan	Ghafar A	2020	Pakistan					71.2475	30.3308	212	Rickettsia massiliae	3
Literature		160	Yes	Bovine ticks harbour a diverse array of microorganisms in Pakistan	Ghafar A	2020	Pakistan					71.2475	30.3308	212	uncharacterised Rickettsia	4
Literature		160	Yes	Bovine ticks harbour a diverse array of microorganisms in Pakistan	Ghafar A	2020	Pakistan					71.2475	30.3308	212	Anaplasma phagocytophilum	1
Literature		160	Yes	Bovine ticks harbour a diverse array of microorganisms in Pakistan	Ghafar A	2020	Pakistan					71.2475	30.3308	212	Anaplasma marginale	14
Literature		160	Yes	Bovine ticks harbour a diverse array of microorganisms in Pakistan	Ghafar A	2020	Pakistan					71.2475	30.3308	212	Anaplasma centrale	6
Literature		160	Yes	Bovine ticks harbour a diverse array of microorganisms in Pakistan	Ghafar A	2020	Pakistan					71.2475	30.3308	212	Anaplasma ovis	4
Literature		160	Yes	Bovine ticks harbour a diverse array of microorganisms in Pakistan	Ghafar A	2020	Pakistan					71.2475	30.3308	212	uncharacterised Ehrlichia	47
Literature	94	162	Yes	Molecular Assay on Crimean Congo Hemorrhagic Fever Virus in Ticks (Ixodidae) Collected from Kermanshah Province, Western Iran	Mohammadian M	2016	Iran	Kermanshah		SalmanTape		45.9127	34.5028	7	Crimean-Congo hemorrhagic fever virus	1
Literature	94	162	Yes	Molecular Assay on Crimean Congo Hemorrhagic Fever Virus in Ticks (Ixodidae) Collected from Kermanshah Province, Western Iran	Mohammadian M	2016	Iran	Kermanshah		Anzal		45.9138	34.4245	9	Crimean-Congo hemorrhagic fever virus	1
Literature	94	162	Yes	Molecular Assay on Crimean Congo Hemorrhagic Fever Virus in Ticks (Ixodidae) Collected from Kermanshah Province, Western Iran	Mohammadian M	2016	Iran	Kermanshah		SareBagheGolin		46.008	34.2403	1	Crimean-Congo hemorrhagic fever virus	1
Literature	95	163	Yes	Vector prevalence and detection of Crimean-Congo haemorrhagic fever virus in Golestan Province, Iran	Sedaghat MM	2017	Iran	Golestan				54.44	36.83	130	Crimean-Congo hemorrhagic fever virus	3
Literature	96	165	Yes	Theileria infectivity ofHyalomma ticks in Haryana, India	Sangwan AK	1986	India	Haryana				76.0855	29.0587	1650	uncharacterised Theileria	546
Literature		167	Yes	A molecular study on Babesia spp. in cattle and ticks in West-Azerbaijan province, Iran	Rajabi S	2017	Iran	West Azerbaijan				45	37.7595	105	Babesia bigemina	0
Literature		167	Yes	A molecular study on Babesia spp. in cattle and ticks in West-Azerbaijan province, Iran	Rajabi S	2017	Iran	West Azerbaijan				45	37.7595	105	Babesia bovis	0
Literature		168	No	Molecular investigation of Rickettsia spp. and Francisella tularensis in ticks from three provinces of Turkey	Demir S	2020	Turkey	İzmir	Bornova			27.2608	38.4679	4	Francisella tularensis	0
Literature		168	Yes	Molecular investigation of Rickettsia spp. and Francisella tularensis in ticks from three provinces of Turkey	Demir S	2020	Turkey	Aydin	Efeler			27.8456	37.838	4	uncharacterised Rickettsia	0
Literature		170	Yes	Effect of Meteorological Factors on Hyalomma Species Composition and Their Host Preference, Seasonal Prevalence and Infection Status to Crimean-Congo Haemorrhagic Fever in Iran	Choubdar N	2019	Iran					53.688	32.4279	1026	Crimean-Congo hemorrhagic fever virus	0
Literature		174	Yes	Molecular detection of Coxiella burnetii and Borrelia burgdorferiin ticks infesting goats in North-Eastern states of India	Patra G	2020	India					78.9629	20.5937	97	Coxiella burnetii	0
Literature		174	Yes	Molecular detection of Coxiella burnetii and Borrelia burgdorferiin ticks infesting goats in North-Eastern states of India	Patra G	2020	India					78.9629	20.5937	97	Borrelia burgdorferi	0
Literature	97	175	Yes	Molecular characterization of ticks and tick-borne piroplasms from cattle and camel in Hofuf, Eastern Saudi Arabia	Omer SA	2022	Saudi Arabia	Eastern Province	Al - Ahsa Oasis	Hofuf	Kilabyiah village	49.5879	25.3365	44	Theileria annulata	17
Literature		175	Yes	Molecular characterization of ticks and tick-borne piroplasms from cattle and camel in Hofuf, Eastern Saudi Arabia	Omer SA	2022	Saudi Arabia	Eastern Province	Al - Ahsa Oasis	Hofuf	Kilabyiah village	49.5879	25.3365	44	uncharacterised Babesia	0
Literature	98	287	Yes	Molecular epidemiology of Crimean- Congo hemorrhagic fever virus genome isolated from ticks of Hamadan province of Iran	Tahmasebi F	2010	Iran	Hamadan				48.5148	34.7982	11	Crimean-Congo hemorrhagic fever virus	2
Literature	99	177	Yes	Molecular epidemiology of Crimean-Congo hemorrhagic fever virus detected from ticks of one humped camels (Camelus dromedarius) population in northeastern Iran	Champour M	2014	Iran	North Khorasan				57.2818	37.3744	29	Crimean-Congo hemorrhagic fever virus	7
Literature	100	181	Yes	An Assessment of the Molecular Diversity of Ticks and Tick-Borne Microorganisms of Small Ruminants in Pakistan	Ghafar A	2020	Pakistan	Federally Administered Tribal Area (FATA)	Peshawar Division	Mohmand agency		71.2874	34.5356	6	Anaplasma ovis	6
Literature	101	181	Yes	An Assessment of the Molecular Diversity of Ticks and Tick-Borne Microorganisms of Small Ruminants in Pakistan	Ghafar A	2020	Pakistan	Federally Administered Tribal Area (FATA)	Peshawar Division	Mohmand agency		71.2874	34.5356	6	uncharacterised Ehrlichia	6
Literature	102	181	Yes	An Assessment of the Molecular Diversity of Ticks and Tick-Borne Microorganisms of Small Ruminants in Pakistan	Ghafar A	2020	Pakistan	Federally Administered Tribal Area (FATA)	Peshawar Division	Mohmand agency		71.2874	34.5356	6	Rickettsia slovaca	6
Literature	103	181	Yes	An Assessment of the Molecular Diversity of Ticks and Tick-Borne Microorganisms of Small Ruminants in Pakistan	Ghafar A	2020	Pakistan	Federally Administered Tribal Area (FATA)	Peshawar Division	Mohmand agency		71.2874	34.5356	6	Rickettsia massiliae	6
Literature	104	181	Yes	An Assessment of the Molecular Diversity of Ticks and Tick-Borne Microorganisms of Small Ruminants in Pakistan	Ghafar A	2020	Pakistan	Federally Administered Tribal Area (FATA)	Peshawar Division	Mohmand agency		71.2874	34.5356	6	Francisella-like endosymbionts	6
Literature	105	181	Yes	An Assessment of the Molecular Diversity of Ticks and Tick-Borne Microorganisms of Small Ruminants in Pakistan	Ghafar A	2020	Pakistan	Federally Administered Tribal Area (FATA)	Peshawar Division	Mohmand agency		71.2874	34.5356	6	uncharacterised Theileria	6
Literature		182	Yes	Genetic analysis of the M RNA segment of Crimean-Congo hemorrhagic fever virus strains in Turkey	Ozdarendeli A	2008	Turkey					34.925	38.9598	12	Crimean-Congo hemorrhagic fever virus	0
Literature	106	185	No	Molecular evidence of Theileria equi infection in Hyalomma anatolicum ticks infested on sero-positive Indian horses	Bhagwan J	2015	India	Haryana	Hisar Division	Hisar		75.7325	29.1622		Theileria equi
Literature	107	185	No	Molecular evidence of Theileria equi infection in Hyalomma anatolicum ticks infested on sero-positive Indian horses	Bhagwan J	2015	India	Haryana			Bagla village	75.4723	29.1891		Theileria equi	1
Literature	107	185	No	Molecular evidence of Theileria equi infection in Hyalomma anatolicum ticks infested on sero-positive Indian horses	Bhagwan J	2015	India	Haryana			Rajli village	75.8679	29.289		Theileria equi	4
Literature	107	185	No	Molecular evidence of Theileria equi infection in Hyalomma anatolicum ticks infested on sero-positive Indian horses	Bhagwan J	2015	India	Haryana			TVCC HAU	75.7128	29.1484		Theileria equi	1
Literature		189	Yes	The diversity of tick-borne bacteria and parasites in ticks collected from the Strandja Nature Park in south-eastern Bulgaria	Nader J	2018	Bulgaria	Burgas				27.4626	42.5048	3	uncharacterised Rickettsia	0
Literature		189	Yes	The diversity of tick-borne bacteria and parasites in ticks collected from the Strandja Nature Park in south-eastern Bulgaria	Nader J	2018	Bulgaria	Burgas				27.4626	42.5048	3	Anaplasma phagocytophilum	0
Literature		189	Yes	The diversity of tick-borne bacteria and parasites in ticks collected from the Strandja Nature Park in south-eastern Bulgaria	Nader J	2018	Bulgaria	Burgas				27.4626	42.5048	3	Borrelia burgdorferi	0
Literature		189	No	The diversity of tick-borne bacteria and parasites in ticks collected from the Strandja Nature Park in south-eastern Bulgaria	Nader J	2018	Bulgaria	Burgas				27.4626	42.5048	3	Candidatus Neoehrlichia mikurensis	0
Literature		189	Yes	The diversity of tick-borne bacteria and parasites in ticks collected from the Strandja Nature Park in south-eastern Bulgaria	Nader J	2018	Bulgaria	Burgas				27.4626	42.5048	3	uncharacterised Babesia	0
Literature		190	Yes	Molecular detection, infection rate and vectors of Theileria lestoquardi in goats from West Azerbaijan province, Iran	Mohammadi SM	2017	Iran	West Azerbaijan				45	37.7595	185	Theileria lestoquardi	0
Literature	108	192	Yes	Molecular evidence of tick-borne pathogens in Hyalomma anatolicum ticks infesting cattle in Xinjiang Uygur Autonomous Region, Northwestern China	Yu P	2017	China	Xinjiang Uygur Autonomous Region	Kashi Prefecture			77.2463	38.4143	20	Borrelia burgdorferi	1
Literature	109	192	Yes	Molecular evidence of tick-borne pathogens in Hyalomma anatolicum ticks infesting cattle in Xinjiang Uygur Autonomous Region, Northwestern China	Yu P	2017	China	Xinjiang Uygur Autonomous Region	Kashi Prefecture			72.7097	31.1704	20	Rickettsia massiliae	1
Literature	110	192	Yes	Molecular evidence of tick-borne pathogens in Hyalomma anatolicum ticks infesting cattle in Xinjiang Uygur Autonomous Region, Northwestern China	Yu P	2017	China	Xinjiang Uygur Autonomous Region	Kashi Prefecture			77.2463	38.4143	20	Anaplasma platys-like endosymbionts	1
Literature	111	192	Yes	Molecular evidence of tick-borne pathogens in Hyalomma anatolicum ticks infesting cattle in Xinjiang Uygur Autonomous Region, Northwestern China	Yu P	2017	China	Xinjiang Uygur Autonomous Region	Kashi Prefecture			77.2463	38.4143	20	Anaplasma ovis	1
Literature	112	192	Yes	Molecular evidence of tick-borne pathogens in Hyalomma anatolicum ticks infesting cattle in Xinjiang Uygur Autonomous Region, Northwestern China	Yu P	2017	China	Xinjiang Uygur Autonomous Region	Kashi Prefecture			77.2463	38.4143	20	uncharacterised Ehrlichia	3
Literature	113	199	Yes	Spatio-Temporal Patterns of Ticks and Molecular Survey of Anaplasma marginale, with Notes on Their Phylogeny	Alam S	2022	Pakistan	Khyber Pakhtunkhwa				72.3311	34.9526	42	Anaplasma marginale	10
Literature	114	205	Yes	Identification of tick vectors of ovine theileriosis in an endemic region of Iran	Razmi GR	2003	Iran	Sistan and Baluchestan				61.4948	31.0278	200	uncharacterised Theileria	30
Literature		210	Yes	An antigenic investigation of Crimean-Congo hemorrhagic fever virus (CCHFV) in hard ticks from provinces in northern Turkey	Albayrak H	2016	Turkey					72.3311	34.9526	2	Crimean-Congo hemorrhagic fever virus	0
Literature	115	211	Yes	Molecular detection of tick-borne pathogens harbored by ticks collected from livestock in the Xinjiang Uygur Autonomous Region, China	Li Y	2020	China	Xinjiang Uygur Autonomous Region	Changji Hui Autonomous Prefecture			88.6478	44.3512	90	Anaplasma ovis	37
Literature	115	211	Yes	Molecular detection of tick-borne pathogens harbored by ticks collected from livestock in the Xinjiang Uygur Autonomous Region, China	Li Y	2020	China	Xinjiang Uygur Autonomous Region	Turpan			89.8298	42.3888	150	Anaplasma ovis	36
Literature	116	211	Yes	Molecular detection of tick-borne pathogens harbored by ticks collected from livestock in the Xinjiang Uygur Autonomous Region, China	Li Y	2020	China	Xinjiang Uygur Autonomous Region	Turpan			89.8298	42.3888	150	Rickettsia raoultii	11
Literature	116	211	Yes	Molecular detection of tick-borne pathogens harbored by ticks collected from livestock in the Xinjiang Uygur Autonomous Region, China	Li Y	2020	China	Xinjiang Uygur Autonomous Region	Changji Hui Autonomous Prefecture			90.0924	44.51	90	Rickettsia raoultii	5
Literature		211	Yes	Molecular detection of tick-borne pathogens harbored by ticks collected from livestock in the Xinjiang Uygur Autonomous Region, China	Li Y	2020		新疆维吾尔自治区	Turpan（吐鲁番）			89.8298	42.3888	150	Theileria ovis	0
Literature	117	211	Yes	Molecular detection of tick-borne pathogens harbored by ticks collected from livestock in the Xinjiang Uygur Autonomous Region, China	Li Y	2020	China	Xinjiang Uygur Autonomous Region	Turpan			89.8298	42.3888	150	Babesia caballi	31
Literature	118	211	Yes	Molecular detection of tick-borne pathogens harbored by ticks collected from livestock in the Xinjiang Uygur Autonomous Region, China	Li Y	2020	China	Xinjiang Uygur Autonomous Region	Turpan			89.8298	42.3888	150	Theileria equi	31
Literature		211	Yes	Molecular detection of tick-borne pathogens harbored by ticks collected from livestock in the Xinjiang Uygur Autonomous Region, China	Li Y	2020		新疆维吾尔自治区	昌吉回族自治州			90.0924	44.51	90	Babesia caballi	0
Literature	118	211	Yes	Molecular detection of tick-borne pathogens harbored by ticks collected from livestock in the Xinjiang Uygur Autonomous Region, China	Li Y	2020	China	Xinjiang Uygur Autonomous Region	Changji Hui Autonomous Prefecture			90.0924	44.51	90	Theileria equi	27
Literature	119	211	Yes	Molecular detection of tick-borne pathogens harbored by ticks collected from livestock in the Xinjiang Uygur Autonomous Region, China	Li Y	2020	China	Xinjiang Uygur Autonomous Region	Changji Hui Autonomous Prefecture			90.0924	44.51	90	Theileria ovis	17
Literature	120	211	Yes	Molecular detection of tick-borne pathogens harbored by ticks collected from livestock in the Xinjiang Uygur Autonomous Region, China	Li Y	2020	China	Xinjiang Uygur Autonomous Region	Turpan			89.8298	42.3888	90	uncharacterised Brucella	60
Literature	120	211	Yes	Molecular detection of tick-borne pathogens harbored by ticks collected from livestock in the Xinjiang Uygur Autonomous Region, China	Li Y	2020	China	Xinjiang Uygur Autonomous Region	Changji Hui Autonomous Prefecture			90.0924	44.51	60	uncharacterised Brucella	51
Literature		211	Yes	Molecular detection of tick-borne pathogens harbored by ticks collected from livestock in the Xinjiang Uygur Autonomous Region, China	Li Y	2020	China	Xinjiang Uygur Autonomous Region	Turpan			89.8298	42.3888	60	uncharacterised Brucella	0
Literature		211	Yes	Molecular detection of tick-borne pathogens harbored by ticks collected from livestock in the Xinjiang Uygur Autonomous Region, China	Li Y	2020	China	Xinjiang Uygur Autonomous Region	Changji Hui Autonomous Prefecture			90.0924	44.51	30	uncharacterised Brucella	0
Literature	121	212	No	A survey of ixodid ticks feeding on cattle and molecular detection of Coxiella burnetii from ticks in Southeast Iran	Ghashghaei O	2016	Iran	Sistan and Baluchestan				60.5821	27.53	168	Coxiella burnetii	2
Literature		216	Yes	Molecular investigation of the natural transovarial transmission of tick-borne pathogens in Turkey	Orkun Ö	2019	Turkey	Ankara				32.8599	39.9331	3	Babesia occultans	0
Literature		216	Yes	Molecular investigation of the natural transovarial transmission of tick-borne pathogens in Turkey	Orkun Ö	2019	Turkey	Ankara				32.8599	39.9331	3	Babesia ovis	0
Literature		216	Yes	Molecular investigation of the natural transovarial transmission of tick-borne pathogens in Turkey	Orkun Ö	2019	Turkey	Ankara				32.8599	39.9331	3	Theileria annulata	0
Literature		216	Yes	Molecular investigation of the natural transovarial transmission of tick-borne pathogens in Turkey	Orkun Ö	2019	Turkey	Ankara				32.8599	39.9331	3	Rickettsia aeschlimannii	0
Literature		216	Yes	Molecular investigation of the natural transovarial transmission of tick-borne pathogens in Turkey	Orkun Ö	2019	Turkey	Ankara				32.8599	39.9331	3	Rickettsia raoultii	0
Literature		216	Yes	Molecular investigation of the natural transovarial transmission of tick-borne pathogens in Turkey	Orkun Ö	2019	Turkey	Ankara				32.8599	39.9331	3	Rickettsia slovaca	0
Literature	122	218	No	First Detection of Tacheng Tick Virus 2 in Hard Ticks from Southeastern Kazakhstan	Zeb J	2022	Kazakhstan	Jambyl				72.7618	42.9439	20	Tacheng Tick Virus 2	1
Literature	123	219	Yes	Prevalence of Theileria annulata infected hard ticks of cattle and buffalo in Punjab, Pakistan	Z. Ali	2013	Pakistan	Punjab				72.7097	31.1704	20	Theileria annulata	10
Literature		222	Yes	The Surveillance of Borrelia Species in Camelus dromedarius and Associated Ticks: The First Detection of Borrelia miyamotoi in Egypt	Ashour R	2023	Egypt					30.8025	26.8205	66	Borrelia burgdorferi	0
Literature	124	223	Yes	Molecular Characterization of Ticks and Tick-Borne Pathogens in Cattle from Khartoum State and East Darfur State, Sudan	Mossaad E	2021	Sudan	Khartoum				32.6876	15.5209	239	Babesia bigemina	44
Literature	125	223	Yes	Molecular Characterization of Ticks and Tick-Borne Pathogens in Cattle from Khartoum State and East Darfur State, Sudan	Mossaad E	2021	Sudan	Khartoum				32.6876	15.5209	239	Babesia bovis	13
Literature	126	223	Yes	Molecular Characterization of Ticks and Tick-Borne Pathogens in Cattle from Khartoum State and East Darfur State, Sudan	Mossaad E	2021	Sudan	Khartoum				32.6876	15.5209	239	Anaplasma marginale	28
Literature	127	223	No	Molecular Characterization of Ticks and Tick-Borne Pathogens in Cattle from Khartoum State and East Darfur State, Sudan	Mossaad E	2021	Sudan	Khartoum				32.6876	15.5209	239	Ehrlichia ruminantium	30
Literature	128	223	Yes	Molecular Characterization of Ticks and Tick-Borne Pathogens in Cattle from Khartoum State and East Darfur State, Sudan	Mossaad E	2021	Sudan	Khartoum				32.6876	15.5209	239	Theileria annulata	113
Literature	129	224	Yes	Molecular detection and characterisation of Theileria in hard ticks of small ruminants in Zarrin Dasht County, Southern Iran	Norouzi M	2023	Iran	Fars				54.4178	28.3544	264	Theileria ovis	1
Literature		224	Yes	Molecular detection and characterisation of Theileria in hard ticks of small ruminants in Zarrin Dasht County, Southern Iran	Norouzi M	2023	Iran	Fars				54.4178	28.3544	264	Theileria lestoquardi	0
Literature		224	Yes	Molecular detection and characterisation of Theileria in hard ticks of small ruminants in Zarrin Dasht County, Southern Iran	Norouzi M	2023	Iran	Fars				54.4178	28.3544	264	uncharacterised Babesia	0
Literature	130	225	Yes	Epidemiology of tick-borne pathogens in the semi-arid and the arid agro-ecological zones of Punjab province, Pakistan	Rehman A	2019	Pakistan	Punjab				72.7097	31.1704	300	Babesia occultans	1
Literature	131	225	Yes	Epidemiology of tick-borne pathogens in the semi-arid and the arid agro-ecological zones of Punjab province, Pakistan	Polat E	2020	Turkey	Istanbul				28.9783	41.0081	300	Rickettsia massiliae	1
Literature	132	225	Yes	Epidemiology of tick-borne pathogens in the semi-arid and the arid agro-ecological zones of Punjab province, Pakistan	Rehman A	2019	Pakistan	Punjab				72.7097	31.1704	300	Anaplasma platys-like endosymbionts	5
Literature	133	225	Yes	Epidemiology of tick-borne pathogens in the semi-arid and the arid agro-ecological zones of Punjab province, Pakistan	Rehman A	2019	Pakistan	Punjab				72.7097	31.1704	300	Anaplasma marginale	8
Literature	134	225	Yes	Epidemiology of tick-borne pathogens in the semi-arid and the arid agro-ecological zones of Punjab province, Pakistan	Rehman A	2019	Pakistan	Punjab				72.7097	31.1704	300	Anaplasma centrale	9
Literature	135	225	Yes	Epidemiology of tick-borne pathogens in the semi-arid and the arid agro-ecological zones of Punjab province, Pakistan	Rehman A	2019	Pakistan	Punjab				72.7097	31.1704	300	Anaplasma ovis	3
Literature	136	225	No	Epidemiology of tick-borne pathogens in the semi-arid and the arid agro-ecological zones of Punjab province, Pakistan	Rehman A	2019	Pakistan	Punjab				72.7097	31.1704	300	Anaplasma sp (BL099‐6)	7
Literature	137	225	No	Epidemiology of tick-borne pathogens in the semi-arid and the arid agro-ecological zones of Punjab province, Pakistan	Rehman A	2019	Pakistan	Punjab				72.7097	31.1704	300	Ehrlichia Multan	62
Literature	138	225	No	Epidemiology of tick-borne pathogens in the semi-arid and the arid agro-ecological zones of Punjab province, Pakistan	Rehman A	2019	Pakistan	Punjab				72.7097	31.1704	300	Ehrlichia minasensis	13
Literature	139	225	Yes	Epidemiology of tick-borne pathogens in the semi-arid and the arid agro-ecological zones of Punjab province, Pakistan	Rehman A	2019	Pakistan	Punjab				72.7097	31.1704	300	Theileria annulata	26
Literature	140	225	No	Epidemiology of tick-borne pathogens in the semi-arid and the arid agro-ecological zones of Punjab province, Pakistan	Rehman A	2019	Pakistan	Punjab				72.7097	31.1704	300	Theileria orientalis	8
Literature		225	Yes	Epidemiology of tick-borne pathogens in the semi-arid and the arid agro-ecological zones of Punjab province, Pakistan	Rehman A	2019	Pakistan	Punjab				72.7097	31.1704	300	Babesia bigemina	0
Literature		225	Yes	Epidemiology of tick-borne pathogens in the semi-arid and the arid agro-ecological zones of Punjab province, Pakistan	Rehman A	2019	Pakistan	Punjab				72.7097	31.1704	300	Babesia bovis	0
Literature		225	Yes	Epidemiology of tick-borne pathogens in the semi-arid and the arid agro-ecological zones of Punjab province, Pakistan	Rehman A	2019	Pakistan	Punjab				72.7097	31.1704	300	Theileria ovis	0
Literature	141	226	Yes	Molecular detection of Crimean-Congo haemorrhagic fever virus in ticks collected from infested livestock populations in a New Endemic Area, South of Iran	Farhadpour F	2016	Iran	Fars	Marvdasht county	Central District		52.7884	30.0568	52	Crimean-Congo hemorrhagic fever virus	3
Literature	142	228	No	Identification of 12 Piroplasms Infecting Ten Tick Species in China Using Reverse Line Blot Hybridization	Abdallah MO	2017	China	Xinjiang Uygur Autonomous Region	Kashi Prefecture	Shache		77.0023	38.3128	20	Babesia sp Xinjiang	3
Literature	143	228	Yes	Identification of 12 Piroplasms Infecting Ten Tick Species in China Using Reverse Line Blot Hybridization	Abdallah MO	2017	China	Xinjiang Uygur Autonomous Region	Kashi Prefecture	Shache		77.0023	38.3128	20	Theileria annulata	3
Literature		228	Yes	Identification of 12 Piroplasms Infecting Ten Tick Species in China Using Reverse Line Blot Hybridization	Abdallah MO	2017	China	Xinjiang Uygur Autonomous Region	Kashi Prefecture	Shache		77.0023	38.3128	20	Babesia bigemina	0
Literature		228	Yes	Identification of 12 Piroplasms Infecting Ten Tick Species in China Using Reverse Line Blot Hybridization	Abdallah MO	2017	China	Xinjiang Uygur Autonomous Region	Kashi Prefecture	Shache		77.0023	38.3128	20	Babesia bovis	0
Literature		228	Yes	Identification of 12 Piroplasms Infecting Ten Tick Species in China Using Reverse Line Blot Hybridization	Abdallah MO	2017	China	Xinjiang Uygur Autonomous Region	Kashi Prefecture	Shache		77.0023	38.3128	20	Theileria luwenshuni	0
Literature		240	Yes	Four Tick-Borne Microorganisms and Their Prevalence in Hyalomma Ticks Collected from Livestock in United Arab Emirates	Perveen N	2021	United Arab Emirates					53.9995	24.0003	46	uncharacterised Rickettsia	0
Literature	144	240	Yes	Four Tick-Borne Microorganisms and Their Prevalence in Hyalomma Ticks Collected from Livestock in United Arab Emirates	Perveen N	2021	United Arab Emirates					53.9995	24.0003	46	Theileria annulata	1
Literature	145	240	Yes	Four Tick-Borne Microorganisms and Their Prevalence in Hyalomma Ticks Collected from Livestock in United Arab Emirates	Perveen N	2021	United Arab Emirates					53.9995	24.0003	46	Theileria ovis	1
Literature	146	242	Yes	Cattle infestation by Hyalomma ticks and prevalence of Theileria in Hyalomma species in the east of Turkey	Aktas M	2004	Turkey					34.925	38.9598	2447	uncharacterised Theileria	1150
Literature	146	242	Yes	Cattle infestation by Hyalomma ticks and prevalence of Theileria in Hyalomma species in the east of Turkey	Aktas M	2004	Turkey					34.925	38.9598	2147	uncharacterised Theileria	412
Literature	147	244	Yes	A four year epidemiological and chemotherapy survey of babesiosis and theileriosis, and tick vectors in sheep, cattle and goats in Dehgolan, Iran	Hasheminasab SS	2018	Iran	Dehgolan area				47.4196	35.2818	776	uncharacterised Babesia	221
Literature	148	244	Yes	A four year epidemiological and chemotherapy survey of babesiosis and theileriosis, and tick vectors in sheep, cattle and goats in Dehgolan, Iran	Hasheminasab SS	2018	Iran	Dehgolan area				47.4196	35.2818	776	uncharacterised Theileria	431
Literature	149	245	No	Microbial composition in Hyalomma anatolicum collected from livestock in the United Arab Emirates using next-generation sequencing	Perveen N	2022	United Arab Emirates	Sharjah				56.3539	25.0518		uncharacterised Francisella
Literature	149	245	No	Microbial composition in Hyalomma anatolicum collected from livestock in the United Arab Emirates using next-generation sequencing	Perveen N	2022	United Arab Emirates	Dubai				55.3724	25.277		uncharacterised Francisella
Literature	149	245	No	Microbial composition in Hyalomma anatolicum collected from livestock in the United Arab Emirates using next-generation sequencing	Perveen N	2022	United Arab Emirates	Dubai				55.3724	25.277		uncharacterised Francisella
Literature	149	245	No	Microbial composition in Hyalomma anatolicum collected from livestock in the United Arab Emirates using next-generation sequencing	Perveen N	2022	United Arab Emirates	Dhabi				54.3773	24.4538		uncharacterised Francisella
Literature		246	Yes	Co-circulation of Crimean-Congo Hemorrhagic Fever virus strains Asia 1 and 2 between the border of Iran and Pakistan	Shahhosseini N	2017	Pakistan	Baluchistan				65.0957	28.4907	16	Crimean-Congo hemorrhagic fever virus	0
Literature	150	247	Yes	Detection of Theileria annulata by the PCR-RFLP in ticks (Acari, Ixodidae) collected from cattle in West and North-West Iran	Tavassoli M	2011	Iran					53.688	32.4279	203	Theileria annulata	79
Literature	151	248	Yes	Crimean-Congo Hemorrhagic Fever Virus Clade IV (Asia 1) in Ticks of Western Iran	Kayedi MH	2015	Iran	Lorestan	Cheshmak			51.4791	35.8122	11	Crimean-Congo hemorrhagic fever virus	4
Literature	151	248	Yes	Crimean-Congo Hemorrhagic Fever Virus Clade IV (Asia 1) in Ticks of Western Iran	Kayedi MH	2015	Iran	Lorestan	Alashtar			48.2617	33.8632	8	Crimean-Congo hemorrhagic fever virus	1
Literature	151	248	Yes	Crimean-Congo Hemorrhagic Fever Virus Clade IV (Asia 1) in Ticks of Western Iran	Kayedi MH	2015	Iran	Lorestan	Sarab-Dowreh			48.0229	33.5658	44	Crimean-Congo hemorrhagic fever virus	4
Literature	151	248	Yes	Crimean-Congo Hemorrhagic Fever Virus Clade IV (Asia 1) in Ticks of Western Iran	Kayedi MH	2015	Iran	Lorestan	Borujerd			48.7564	33.8963	3	Crimean-Congo hemorrhagic fever virus	1
Literature	151	248	Yes	Crimean-Congo Hemorrhagic Fever Virus Clade IV (Asia 1) in Ticks of Western Iran	Kayedi MH	2015	Iran	Lorestan	Nojian			48.5752	33.2328	12	Crimean-Congo hemorrhagic fever virus	2
Literature		250	Yes	Molecular identification of hemoparasites in ixodid ticks in Iran	Shiri A	2024	Iran					53.688	32.4279	18	Theileria ovis	0
Literature		250	Yes	Molecular identification of hemoparasites in ixodid ticks in Iran	Shiri A	2024	Iran					53.688	32.4279	18	Theileria annulata	0
Literature		250	No	Molecular identification of hemoparasites in ixodid ticks in Iran	Shiri A	2024	Iran					53.688	32.4279	18	Hepatozoon canis	0
Literature	152	251	Yes	Molecular detection and identification of Ehrlichia and Anaplasma species in ixodid ticks	Aktas M	2009	Turkey	Elazig				39.2225	38.6748	118	uncharacterised Ehrlichia	3
Literature		251	Yes	Molecular detection and identification of Ehrlichia and Anaplasma species in ixodid ticks	Aktas M	2009	Turkey	Elazig				39.2225	38.6748	118	Anaplasma ovis	0
Literature		251	Yes	Molecular detection and identification of Ehrlichia and Anaplasma species in ixodid ticks	Aktas M	2009	Turkey	Elazig				39.2225	38.6748	118	uncharacterised Anaplasma	0
Literature	153	251	Yes	Molecular detection and identification of Ehrlichia and Anaplasma species in ixodid ticks	Aktas M	2009	Turkey	Elazig				39.2225	38.6748	118	uncharacterised Ehrlichia	3
Literature		251	Yes	Molecular detection and identification of Ehrlichia and Anaplasma species in ixodid ticks	Aktas M	2009	Turkey	Elazig				39.2225	38.6748	118	uncharacterised Anaplasma	0
Literature	154	253	No	Molecular Detection of Francisella tularensis Isolated from Ticks of Livestock in Kurdistan Region, Iraq	Mohammed RR	2023	Iran	Sulaymaniyah				45.4372	35.5611	64	Francisella tularensis subsp novicida	1
Literature		256	Yes	The Prevalence and Genetic Variants of the CCHF Virus Circulating among Ticks in the Southern Regions of Kazakhstan	Sultankulova KT	2022	Kazakhstan	Zhambyl				72.3656	44.2219	18	Crimean-Congo hemorrhagic fever virus	0
Literature		256	Yes	The Prevalence and Genetic Variants of the CCHF Virus Circulating among Ticks in the Southern Regions of Kazakhstan	Sultankulova KT	2022	Kazakhstan	Turkestan				68.2345	43.3049	63	Crimean-Congo hemorrhagic fever virus	0
Literature		256	Yes	The Prevalence and Genetic Variants of the CCHF Virus Circulating among Ticks in the Southern Regions of Kazakhstan	Sultankulova KT	2022	Kazakhstan	Kyzylorda				65.4821	44.8487	57	Crimean-Congo hemorrhagic fever virus	0
Literature	155	257	Yes	Detection of naturally infected vector ticks (acari: ixodidae) by different species of babesia and theileria agents from three different enzootic parts of iran	Abdigoudarzi M	2013	Iran	Fars				53.0463	29.1018	20	Babesia ovis	3
Literature	156	257	Yes	Detection of naturally infected vector ticks (acari: ixodidae) by different species of babesia and theileria agents from three different enzootic parts of iran	Abdigoudarzi M	2013	Iran	Fars				53.0463	29.1018	20	Theileria lestoquardi	2
Literature		258	Yes	Molecular Characterization and Phylogenetic Analysis of Theileria spp. and Babesia spp. Isolated from Various Ticks in Southeastern and Northwestern Regions of Iran	Jafarbekloo A	2018	Iran	Azerbaijan,East	Heris			47.1164	38.2472	35	uncharacterised Babesia	0
Literature		258	Yes	Molecular Characterization and Phylogenetic Analysis of Theileria spp. and Babesia spp. Isolated from Various Ticks in Southeastern and Northwestern Regions of Iran	Jafarbekloo A	2018	Iran	Azerbaijan,East	Heris			47.1164	38.2472	35	uncharacterised Theileria	0
Literature		258	Yes	Molecular Characterization and Phylogenetic Analysis of Theileria spp. and Babesia spp. Isolated from Various Ticks in Southeastern and Northwestern Regions of Iran	Jafarbekloo A	2018	Iran	Azerbaijan,East	Chabahar			60.6431	25.2919	38	uncharacterised Babesia	0
Literature		258	Yes	Molecular Characterization and Phylogenetic Analysis of Theileria spp. and Babesia spp. Isolated from Various Ticks in Southeastern and Northwestern Regions of Iran	Jafarbekloo A	2018	Iran	Azerbaijan,East	Chabahar			60.6431	25.2919	38	uncharacterised Theileria	0
Literature	157	259	Yes	Tick diversity and detection of Coxiella burnetii in tick of small ruminants using nested Trans PCR in Southeast Iran	Nourollahi Fard SR	2016	Iran	Sistan and Baluchestan				60.5821	27.53	395	Coxiella burnetii	1
Literature		260	Yes	Molecular detection of Theileria spp. and Babesia spp. in sheep and ixodid ticks from the northeast of Iran	Razmi G	2013	Iran	Khorasan Razavi				59.1042	35.102	7	Theileria ovis	0
Literature		260	Yes	Molecular detection of Theileria spp. and Babesia spp. in sheep and ixodid ticks from the northeast of Iran	Razmi G	2013	Iran	Khorasan Razavi				59.1042	35.102	7	Theileria lestoquardi	0
Literature		260	Yes	Molecular detection of Theileria spp. and Babesia spp. in sheep and ixodid ticks from the northeast of Iran	Razmi G	2013	Iran	Khorasan Razavi				59.1042	35.102	7	Babesia ovis	0
Literature		260	Yes	Molecular detection of Theileria spp. and Babesia spp. in sheep and ixodid ticks from the northeast of Iran	Razmi G	2013	Iran	Khorasan Razavi				59.1042	35.102	7	Babesia motasi	0
Literature	158	264	No	Prevalence and molecular detection of tick borne pathogens in goats and ticks from different parts of North Eastern regions of India	Patra G	2022	India	North-East India				93.2475	25.5728	NA	Coxiella burnetii	5
Literature	159	264	Yes	Prevalence and molecular detection of tick borne pathogens in goats and ticks from different parts of North Eastern regions of India	Patra G	2022	India	North-East India				93.2475	25.5728	106	Theileria luwenshuni	11
Literature	160	265	Yes	Molecular detection and genetic characterization of Coxiella-like endosymbionts in dogs and ticks infesting dogs in Northeast India	Patra G	2022	India	North-East India				93.2475	25.5728	54	uncharacterised Coxiella	1
Literature	161	270	Yes	Multispacer sequence typing of Coxiella burnetii from milk and hard tick samples from ruminant farms in Lebanon	Dabaja MF	2020	Lebanon					35.8623	33.8547	6	Coxiella burnetii	6
Literature	162	271	No	Identification and molecular characterization of spotted fever group rickettsiae in ticks collected from farm ruminants in Lebanon	Fernández de Mera IG	2017	Lebanon	Nabatieh				35.4836	33.3771		Rickettsia africae
Literature	162	271	No	Identification and molecular characterization of spotted fever group rickettsiae in ticks collected from farm ruminants in Lebanon	Fernández de Mera IG	2017	Lebanon	South-Lebanon				35.2033	33.2721		Rickettsia africae
Literature	163	271	No	Identification and molecular characterization of spotted fever group rickettsiae in ticks collected from farm ruminants in Lebanon	Fernández de Mera IG	2017	Lebanon	South-Lebanon				35.2033	33.2721		Rickettsia aeschlimannii
Literature	163	271	No	Identification and molecular characterization of spotted fever group rickettsiae in ticks collected from farm ruminants in Lebanon	Fernández de Mera IG	2017	Lebanon	Nabatieh				35.4836	33.3771		Rickettsia aeschlimannii
Literature	164	271	No	Identification and molecular characterization of spotted fever group rickettsiae in ticks collected from farm ruminants in Lebanon	Fernández de Mera IG	2017	Lebanon	South-Lebanon				35.2033	33.2721		uncharacterised Rickettsia
Literature	164	271	No	Identification and molecular characterization of spotted fever group rickettsiae in ticks collected from farm ruminants in Lebanon	Fernández de Mera IG	2017	Lebanon	Nabatieh				35.4836	33.3771		uncharacterised Rickettsia
Literature		271	Yes	Identification and molecular characterization of spotted fever group rickettsiae in ticks collected from farm ruminants in Lebanon	Fernández de Mera IG	2017	Lebanon					35.8623	33.8547	6	Rickettsia africae	1
Literature		271	Yes	Identification and molecular characterization of spotted fever group rickettsiae in ticks collected from farm ruminants in Lebanon	Fernández de Mera IG	2017	Lebanon					35.8623	33.8547	6	Rickettsia aeschlimannii	1
Literature		271	Yes	Identification and molecular characterization of spotted fever group rickettsiae in ticks collected from farm ruminants in Lebanon	Fernández de Mera IG	2017	Lebanon					35.8623	33.8547	6	uncharacterised Rickettsia	2
Literature	165	276	Yes	Studies on the Epidemiology of Tropical Theileriosis (Theileria annulata Infection) in Cattle in Central Anatolia, Turkey	Sayin F	2003	Turkey	Central Anatolia	Ankara county			32.8597	39.9333	161	Theileria annulata	4
Literature	166	277	No	Description of a new Babesia sp. infective for cattle in China	Luo J	2002	China	Xinjiang Uygur Autonomous Region				87.627	43.7934		uncharacterised Babesia
Literature	167	278	No	PCR-Detection of Coxiella burnetii in Ticks Collected from Sheep and Goats in Southeast Iran	Nourollahi Fard SR	2011	Iran	Kerman				57.6439	29.485	NA	Coxiella burnetii	3
Literature		279	Yes	Identification of Theileria Species in Sheep and Vector Ticks Using PCR Method in Zabol, Eastern Iran	Zarei F	2017	Iran	Sistan and Baluchestan	Zabol			61.4948	31.0278	18	Theileria lestoquardi	0
Literature		279	Yes	Identification of Theileria Species in Sheep and Vector Ticks Using PCR Method in Zabol, Eastern Iran	Zarei F	2017	Iran	Sistan and Baluchestan	Zabol			61.4948	31.0278	18	Theileria ovis	0
Literature	168	282	Yes	High infection of Anaplasma and Ehrlichia spp. among tick species collected from different geographical locations of Iran	Tajedin L	2016	Iran	Azerbaijan,East				45.9071	38.428	3	Anaplasma ovis	3
Literature	168	282	Yes	High infection of Anaplasma and Ehrlichia spp. among tick species collected from different geographical locations of Iran	Tajedin L	2016	Iran	South Khorasan				59.1042	32.5175	22	Anaplasma ovis	9
Literature	169	282	Yes	High infection of Anaplasma and Ehrlichia spp. among tick species collected from different geographical locations of Iran	Tajedin L	2016	Iran	Yazd				54.3574	31.8964	18	uncharacterised Ehrlichia	7
Literature		283	Yes	Spatial and Phylodynamic Survey on Crimean-Congo Hemorrhagic Fever Virus Strains in Northeast of Iran	Nowotny N	2018	Iran	Semnan	Damghan County	Damghan district	Hasan Abad	54.329	35.9181	3	Crimean-Congo hemorrhagic fever virus	0
Literature	170	283	Yes	Spatial and Phylodynamic Survey on Crimean-Congo Hemorrhagic Fever Virus Strains in Northeast of Iran	Nowotny N	2018	Iran	Semnan	Damghan County	Damghan district	Jazan	54.3927	36.2089	11	Crimean-Congo hemorrhagic fever virus	1
Literature	171	284	Yes	Molecular detection of Ehrlichia canis in ticks population collected on dogs in Meshkin-Shahr, Ardebil Province, Iran	Atefeh	2013	Iran	Ardabil	Meshkin-Shahr County			47.7309	38.4905	6	uncharacterised Ehrlichia	1
Literature	172	284	Yes	Molecular detection of Ehrlichia canis in ticks population collected on dogs in Meshkin-Shahr, Ardebil Province, Iran	Atefeh	2013	Iran	Ardabil	Meshkin-Shahr County			47.7309	38.4905	6	Anaplasma ovis	1
Literature		284	Yes	Molecular detection of Ehrlichia canis in ticks population collected on dogs in Meshkin-Shahr, Ardebil Province, Iran	Atefeh	2013	Iran	Ardabil	Meshkin-Shahr County			47.7309	38.4905	6	Ehrlichia canis	0
Literature	173	285	No	Circulation of Brucellaceae, Anaplasma and Ehrlichia spp. in borderline of Iran, Azerbaijan, and Armenia	Abdoli R	2021	Iran	Azerbaijan,East				45.9071	38.428		uncharacterised Anaplasma
Literature	173	285	No	Circulation of Brucellaceae, Anaplasma and Ehrlichia spp. in borderline of Iran, Azerbaijan, and Armenia	Abdoli R	2021	Iran	Azerbaijan,East				45.9071	38.428		uncharacterised Ehrlichia
Literature	174	286	Yes	Molecular surveillance of tick-borne diseases in Iranian small ruminants	Spitalska E	2005	Iran	Fars				53.0463	29.1018	89	Babesia ovis	3
Literature	175	286	No	Molecular surveillance of tick-borne diseases in Iranian small ruminants	Spitalska E	2005	Iran	Fars				53.0463	29.1018	89	Ehrlichia ovina	4
Literature	176	286	Yes	Molecular surveillance of tick-borne diseases in Iranian small ruminants	Spitalska E	2005	Iran	Fars				53.0463	29.1018	89	Theileria lestoquardi	8
Literature	177	286	Yes	Molecular surveillance of tick-borne diseases in Iranian small ruminants	Spitalska E	2005	Iran	Fars				53.0463	29.1018	89	uncharacterised Theileria	1
Literature	178	288	Yes	Crimean-Congo hemorrhagic fever: A seroepidemiological and molecular survey in Bahar, Hamadan province of Iran.	Telmadarraiy, Z	2008	Iran	Hamadan		Bahar township（乡）		48.5148	34.7982	10	Crimean-Congo hemorrhagic fever virus	1
Literature	179	289	Yes	Phylogeny of tick-derived Crimean-Congo hemorrhagic fever virus strains in Iran	Biglari, P	2016	Iran	Isfahan	Golpayegan County			51.666	32.6539	70	Crimean-Congo hemorrhagic fever virus	3
Literature	180	290	Yes	Anaplasma Infection in Ticks in Southeastern Region of Iran	Ranjbar, R	2020	Iran	Kerman	Kerman			57.0833	30.2839	5	uncharacterised Anaplasma	2
Literature		290	Yes	Anaplasma Infection in Ticks in Southeastern Region of Iran	Ranjbar, R	2020	Iran	Kerman	Kohbanan			50.3	33.45	6	uncharacterised Anaplasma	0
Literature		290	Yes	Anaplasma Infection in Ticks in Southeastern Region of Iran	Ranjbar, R	2020	Iran	Kerman	Sirjan			56.4875	31.71	6	uncharacterised Anaplasma	0
Literature	181	292	Yes	Molecular and seroepidemiological survey on Crimean-Congo Hemorrhagic Fever Virus in Northeast of Iran	Saghafipour A	2019	Iran	Khorasan,North				57.1083	37.45	15	Crimean-Congo haemorrhagic fever virus	3
Literature		293	Yes	Molecular and serological detection of Theileria equi and Babesia caballi infection in horses and ixodid ticks in Iran	Abedi V	2013	Iran	Khorasan,North				57.1083	37.45	1	Theileria equi	0
Literature	182	294	Yes	Reverse transcription PCR-based detection of Crimean-Congo hemorrhagic fever virus isolated from ticks of domestic ruminants in Kurdistan province of Iran	MR Fakoorziba	2012	Iran	Kurdistan				47.1362	35.3824	34	Crimean-Congo haemorrhagic fever virus	1
Literature	183	295	Yes	Molecular detection of Theileria ovis and T. lestoquardi in vector ticks in Lorestan province, Iran.	HR Nasser	2014	Iran	Lorestan				48.3988	33.5818	54	Theileria lestoquardi	5
Literature	184	300	Yes	新疆边境地区蜱携带梨形虫种类的分子鉴定	仇晓飞	2022	China	新疆维吾尔自治区	克孜勒苏柯尔克孜自治州	阿图什市		76.8551	40.1238	25	Babesia occultans	17
Literature	185	306	Yes	托克逊县牛环形泰勒虫媒介蜱形态鉴定及病原检测	海尼木古力·艾合买提	2018	China	新疆维吾尔自治区	Turpan city(吐鲁番市)	托克逊县	伊拉湖乡	88.4415	42.7881	78	Theileria annulata	6
Literature	185	306	Yes	托克逊县牛环形泰勒虫媒介蜱形态鉴定及病原检测	海尼木古力·艾合买提	2018	China	新疆维吾尔自治区	Turpan city(吐鲁番市)	木垒县	博斯坦乡	90.6142	43.7109	69	Theileria annulata	5
Literature	185	306	Yes	托克逊县牛环形泰勒虫媒介蜱形态鉴定及病原检测	海尼木古力·艾合买提	2018	China	新疆维吾尔自治区	Turpan city(吐鲁番市)	托克逊县	夏乡	88.6751	42.7908	52	Theileria annulata	5
Literature	185	306	Yes	托克逊县牛环形泰勒虫媒介蜱形态鉴定及病原检测	海尼木古力·艾合买提	2018	China	新疆维吾尔自治区	Turpan city(吐鲁番市)	托克逊县	郭勒布依乡	88.6044	42.8412	49	Theileria annulata	4
Literature	186	307	No	新疆部分地区璃眼蜱分类鉴定及携带部分病原检测	Yu P	2017	China	新疆维吾尔自治区	新疆生产建设兵团第三师50团			79.2499	39.9478		Rickettsia massiliae
Literature	187	307	No	新疆部分地区璃眼蜱分类鉴定及携带部分病原检测	李凯瑞	2019	China	新疆维吾尔自治区	新疆生产建设兵团第三师50团			79.2499	39.9478		Candidatus Rickettsia barbariae
Literature	187	307	No	新疆部分地区璃眼蜱分类鉴定及携带部分病原检测	李凯瑞	2019	China	新疆维吾尔自治区	巴音郭楞蒙古自治州			87.4869	39.4627		Candidatus Rickettsia barbariae
Literature	188	307	No	新疆部分地区璃眼蜱分类鉴定及携带部分病原检测	李凯瑞	2019	China	新疆维吾尔自治区	新疆生产建设兵团第三师50团			79.2499	39.9478		uncharacterised Rickettsia
Literature	188	307	No	新疆部分地区璃眼蜱分类鉴定及携带部分病原检测	李凯瑞	2019	China	新疆维吾尔自治区	巴音郭楞蒙古自治州			87.4869	39.4627		uncharacterised Rickettsia
Literature	188	307	No	新疆部分地区璃眼蜱分类鉴定及携带部分病原检测	李凯瑞	2019	China	新疆维吾尔自治区	阿克苏地区			81.5687	40.9663		uncharacterised Rickettsia
Literature	189	307	No	新疆部分地区璃眼蜱分类鉴定及携带部分病原检测	李凯瑞	2019	China	新疆维吾尔自治区	巴音郭楞蒙古自治州			87.4869	39.4627		Anaplasma phagocytophilum
Literature	190	309	Yes	伊吾县部分养殖场感染绵羊无浆体病的流行病学调查	姜媛	2020	China	新疆维吾尔自治区	哈密市			93.5309	43.02	680	Anaplasma ovis	66
Literature	191	311	No	巴州塔里木马鹿蜱种类鉴定及其携带部分病原检测	蒋玉曦	2020	China	新疆维吾尔自治区	Turpan city(吐鲁番市)			89.8298	42.3888		Babesia bovis
Literature	192	311	No	巴州塔里木马鹿蜱种类鉴定及其携带部分病原检测	蒋玉曦	2020	China	新疆维吾尔自治区	Turpan city(吐鲁番市)			89.8298	42.3888		Babesia bigemina
Literature	193	311	No	巴州塔里木马鹿蜱种类鉴定及其携带部分病原检测	蒋玉曦	2020	China	新疆维吾尔自治区	巴音郭楞蒙古自治州			87.4869	39.4627		Anaplasma phagocytophilum
Literature		316	No	荆门蜱病毒分子流行病学调查和经媒介蜱传播规律的研究	李连峰	2020	China	内蒙古自治区	阿拉善盟			102.494	40.4943	18	Jingmen tick virus	0
Literature	194	324	Yes	新疆部分地区蜱传斑点热立克次体的分子流行病学研究	曲志强	2019	China	新疆维吾尔自治区	克孜勒苏柯尔克孜自治州	阿图什市		76.8551	40.1238	75	Rickettsia raoultii	60
Literature		324	Yes	新疆部分地区蜱传斑点热立克次体的分子流行病学研究	李凯瑞	2019	China	新疆维吾尔自治区	克孜勒苏柯尔克孜自治州	阿图什市		76.8551	40.1238	75	Rickettsia slovaca	0
Literature		324	No	新疆部分地区蜱传斑点热立克次体的分子流行病学研究	李凯瑞	2019	China	新疆维吾尔自治区	克孜勒苏柯尔克孜自治州	阿图什市		76.8551	40.1238	75	Rickettsia sibirica	0
Literature		324	Yes	新疆部分地区蜱传斑点热立克次体的分子流行病学研究	李凯瑞	2019	China	新疆维吾尔自治区	克孜勒苏柯尔克孜自治州	阿图什市		76.8551	40.1238	75	Rickettsia aeschlimannii	0
Literature		324	No	新疆部分地区蜱传斑点热立克次体的分子流行病学研究	李凯瑞	2019	China	新疆维吾尔自治区	克孜勒苏柯尔克孜自治州	阿图什市		76.8551	40.1238	75	Candidatus Rickettsia	0
Literature	195	324	No	新疆部分地区蜱传斑点热立克次体的分子流行病学研究	曲志强	2019	China	新疆维吾尔自治区	克孜勒苏柯尔克孜自治州	阿图什市		76.8551	40.1238		uncharacterised Rickettsia
Literature	196	298	No	Transmission of a Trypanosoma sp. to cattle by the tick Hyalomma anatolicum anatolicum	S.P. Morzaria	1986	Sudan	Khartoum State	Khartoum City		Shambat Farm	32.5833	15.6667		Trypanosoma theileri
Literature	196	298	No	Transmission of a Trypanosoma sp. to cattle by the tick Hyalomma anatolicum anatolicum	S.P. Morzaria	1986	Sudan	Gezira State	Wad Madani		Nisheishiba Farm	33.5	14.4667		Trypanosoma theileri
Literature		334	Yes	新疆璃眼蜱种属鉴定、进化分析及其携带泰勒虫的分子检测	王冰洁	2016	China	新疆维吾尔自治区				87.627	43.7934	3223	Theileria equi	0
Literature	197	334	Yes	新疆璃眼蜱种属鉴定、进化分析及其携带泰勒虫的分子检测	王冰洁	2016	China	新疆维吾尔自治区				87.627	43.7934	3223	Theileria annulata	1
Literature	198	336	Yes	小亚璃眼蜱源性牛环形泰勒虫裂殖子表面抗原(Tams1)基因检测及同源性分析	王冰洁	2015	China	新疆维吾尔自治区	Turpan city(吐鲁番市)			89.8298	42.3888	39	Theileria annulata	1
Literature	199	337	Yes	新疆小亚璃眼蜱的鉴定及其携带牛环形泰勒虫病原DNA检测	王冰洁	2014	China	新疆维吾尔自治区	Turpan city(吐鲁番市)			89.8298	42.3888	50	Theileria annulata	3
Literature	200	339	Yes	新疆部分地区三种硬蜱携带病原、进化分析及绵羊无浆体病的分子诊断	闻秀秀	2019	China	新疆维吾尔自治区	Turpan city(吐鲁番市)	高昌区		89.8298	42.3888	150	Anaplasma ovis	36
Literature	200	339	Yes	新疆部分地区三种硬蜱携带病原、进化分析及绵羊无浆体病的分子诊断	闻秀秀	2019	China	新疆维吾尔自治区	昌吉回族自治州	奇 台 县		81.1361	43.6037	100	Anaplasma ovis	37
Literature		339	Yes	新疆部分地区三种硬蜱携带病原、进化分析及绵羊无浆体病的分子诊断	闻秀秀	2019	China	新疆维吾尔自治区	Turpan city(吐鲁番市)	高昌区		89.8298	42.3888	150	Coxiella burnetii	0
Literature	201	339	Yes	新疆部分地区三种硬蜱携带病原、进化分析及绵羊无浆体病的分子诊断	闻秀秀	2019	China	新疆维吾尔自治区	Turpan city(吐鲁番市)	高昌区		89.8298	42.3888	150	Rickettsia raoultii	11
Literature	201	339	Yes	新疆部分地区三种硬蜱携带病原、进化分析及绵羊无浆体病的分子诊断	闻秀秀	2019	China	新疆维吾尔自治区	昌吉回族自治州	奇 台 县		81.1361	43.6037	100	Rickettsia raoultii	5
Literature	202	339	Yes	新疆部分地区三种硬蜱携带病原、进化分析及绵羊无浆体病的分子诊断	闻秀秀	2019	China	新疆维吾尔自治区	Turpan city(吐鲁番市)	高昌区		89.8298	42.3888	150	uncharacterised Brucella	60
Literature		339	Yes	新疆部分地区三种硬蜱携带病原、进化分析及绵羊无浆体病的分子诊断	闻秀秀	2019	China	新疆维吾尔自治区	Turpan city(吐鲁番市)	高昌区		89.8298	42.3888	150	Borrelia burgdorferi	0
Literature	202	339	Yes	新疆部分地区三种硬蜱携带病原、进化分析及绵羊无浆体病的分子诊断	闻秀秀	2019	China	新疆维吾尔自治区	昌吉回族自治州	奇 台 县		81.1361	43.6037	100	uncharacterised Brucella	51
Literature	203	339	Yes	新疆部分地区三种硬蜱携带病原、进化分析及绵羊无浆体病的分子诊断	闻秀秀	2019	China	新疆维吾尔自治区	Turpan city(吐鲁番市)	高昌区		89.8298	42.3888	150	Theileria equi	31
Literature		339	No	新疆部分地区三种硬蜱携带病原、进化分析及绵羊无浆体病的分子诊断	闻秀秀	2019	China	新疆维吾尔自治区	昌吉回族自治州	奇 台 县		81.1361	43.6037	100	Coxiella burnetii	0
Literature	203	339	Yes	新疆部分地区三种硬蜱携带病原、进化分析及绵羊无浆体病的分子诊断	闻秀秀	2019	China	新疆维吾尔自治区	昌吉回族自治州	奇 台 县		81.1361	43.6037	100	Theileria equi	17
Literature	204	339	Yes	新疆部分地区三种硬蜱携带病原、进化分析及绵羊无浆体病的分子诊断	闻秀秀	2019	China	新疆维吾尔自治区	Turpan city(吐鲁番市)	高昌区		89.8298	42.3888	150	Theileria ovis	10
Literature	204	339	Yes	新疆部分地区三种硬蜱携带病原、进化分析及绵羊无浆体病的分子诊断	闻秀秀	2019	China	新疆维吾尔自治区	昌吉回族自治州	奇 台 县		81.1361	43.6037	100	Theileria ovis	1
Literature	205	339	Yes	新疆部分地区三种硬蜱携带病原、进化分析及绵羊无浆体病的分子诊断	闻秀秀	2019	China	新疆维吾尔自治区	昌吉回族自治州	奇 台 县		81.1361	43.6037	100	Babesia Caballi	27
Literature		339	Yes	新疆部分地区三种硬蜱携带病原、进化分析及绵羊无浆体病的分子诊断	闻秀秀	2019	China	新疆维吾尔自治区	昌吉回族自治州	奇 台 县		81.1361	43.6037	100	Borrelia burgdorferi	0
Literature	206	342	Yes	四川九龙县蜱的鉴定及蜱和牦牛中蜱媒病原的分子检测	肖晨冬	2022	China	四川省	甘孜藏族自治州			100.022	30.9329	24	uncharacterised Anaplasma	14
Literature		342	Yes	四川九龙县蜱的鉴定及蜱和牦牛中蜱媒病原的分子检测	肖晨冬	2022	China	四川省	甘孜藏族自治州			100.022	30.9329	24	uncharacterised Bartonella	0
Literature	207	342	Yes	四川九龙县蜱的鉴定及蜱和牦牛中蜱媒病原的分子检测	肖晨冬	2022	China	四川省	甘孜藏族自治州			100.022	30.9329	24	Spotted fever rickettsia	11
Literature	208	343	No	新疆部分地区优势种璃眼蜱生物学特性及携带牛环形泰勒虫的遗传进化分析	谢小婉	2018	China	新疆维吾尔自治区	Turpan city(吐鲁番市)			89.8298	42.3888	NA	Theileria annulata	1
Literature	208	343	No	新疆部分地区优势种璃眼蜱生物学特性及携带牛环形泰勒虫的遗传进化分析	谢小婉	2018	China	新疆维吾尔自治区	Turpan city(吐鲁番市)	托克逊县	夏乡	88.6751	42.7908	NA	Theileria annulata	1
Literature	208	343	No	新疆部分地区优势种璃眼蜱生物学特性及携带牛环形泰勒虫的遗传进化分析	谢小婉	2018	China	新疆维吾尔自治区	Turpan city(吐鲁番市)	托克逊县	伊拉湖乡	88.4415	42.7881	NA	Theileria annulata	1
Literature	208	343	No	新疆部分地区优势种璃眼蜱生物学特性及携带牛环形泰勒虫的遗传进化分析	谢小婉	2018	China	新疆维吾尔自治区	昌吉回族自治州	木垒县	博斯坦乡	90.6142	43.7109	NA	Theileria annulata	1
Literature	208	343	No	新疆部分地区优势种璃眼蜱生物学特性及携带牛环形泰勒虫的遗传进化分析	谢小婉	2018	China	新疆维吾尔自治区	阿勒泰地区			88.424	46.8899	NA	Theileria annulata	1
Literature	208	343	Yes	新疆部分地区优势种璃眼蜱生物学特性及携带牛环形泰勒虫的遗传进化分析	谢小婉	2018	China	新疆维吾尔自治区				87.627	43.7934	3750	Theileria annulata	1
Literature	209	344	Yes	小亚璃眼蜱形态学鉴定及其携带牛环形泰勒虫病原的检测	谢小婉	2021	China	新疆维吾尔自治区	Turpan city(吐鲁番市)			89.8298	42.3888	120	Theileria annulata	11
Literature	210	345	No	新疆南部地区婢螨区系及医学意义	叶瑞玉	1995	China	新疆维吾尔自治区	喀什			77.1652	38.1092		uncharacterised Brucella
Literature	211	345	No	新疆南部地区婢螨区系及医学意义	叶瑞玉	1995	China	新疆维吾尔自治区	喀什地区			77.1652	38.1092		Coxiella burnetii
Literature	212	345	No	新疆南部地区婢螨区系及医学意义	叶瑞玉	1995	China	新疆维吾尔自治区	喀什			77.1652	38.1092		Crimean-Congo hemorrhagic fever virus
Literature	213	345	No	新疆南部地区婢螨区系及医学意义	叶瑞玉	1995	China	新疆维吾尔自治区	喀什地区			77.1652	38.1092		Theileria annulata
Literature	214	347	Yes	昌吉部分地区牛感染蜱传绵羊无浆体的情况调查	于昊江	2019	China	新疆维吾尔自治区	昌吉回族自治州	昌吉市		87.0587	44.1517	31	Anaplasma ovis	6
Literature	214	347	Yes	昌吉部分地区牛感染蜱传绵羊无浆体的情况调查	于昊江	2019	China	新疆维吾尔自治区	昌吉回族自治州	阜康市（县级市）		88.2969	44.4146	27	Anaplasma ovis	7
Literature	214	347	Yes	昌吉部分地区牛感染蜱传绵羊无浆体的情况调查	于昊江	2019	China	新疆维吾尔自治区	昌吉回族自治州	Qitai(奇台县)		90.0924	44.51	48	Anaplasma ovis	10
Literature	214	347	Yes	昌吉部分地区牛感染蜱传绵羊无浆体的情况调查	于昊江	2019	China	新疆维吾尔自治区	昌吉回族自治州	呼图壁县		86.6806	44.3602	43	Anaplasma ovis	7
Literature	214	347	Yes	昌吉部分地区牛感染蜱传绵羊无浆体的情况调查	于昊江	2019	China	新疆维吾尔自治区	昌吉回族自治州	玛纳斯县		86.1278	44.4821	28	Anaplasma ovis	8
Literature	214	347	Yes	昌吉部分地区牛感染蜱传绵羊无浆体的情况调查	于昊江	2019	China	新疆维吾尔自治区	昌吉回族自治州	木垒县		90.812	44.0933	64	Anaplasma ovis	17
Literature	214	347	Yes	昌吉部分地区牛感染蜱传绵羊无浆体的情况调查	于昊江	2019	China	新疆维吾尔自治区	昌吉回族自治州	吉木萨尔县		89.044	44.3408	81	Anaplasma ovis	19
Literature	215	348	Yes	小海子垦区牛梨形虫感染情况调查及媒介蜱种类鉴定	张峰	2021	China	新疆维吾尔自治区		小海子垦区		83.1865	44.3833	293	Babesia occultans	1
Literature	216	348	Yes	小海子垦区牛梨形虫感染情况调查及媒介蜱种类鉴定	张峰	2021	China	新疆维吾尔自治区		小海子垦区		83.1865	44.3833	293	Theileria annulata	67
Literature	217	352	Yes	甘肃省庆阳地区泰勒虫病流行趋势及分子特征分析	罗金	2020	China	甘肃省				103.826	36.0594	100	uncharacterised Theileria	48
Literature		355	Yes	中国部分地区羊泰勒虫病的流行病学调查及分类鉴定	李有全	2012	China	新疆维吾尔自治区	喀什			77.1652	38.1092	50	Theileria luwenshuni	0
Literature		355	No	中国部分地区羊泰勒虫病的流行病学调查及分类鉴定	李有全	2012	China	新疆维吾尔自治区	喀什			77.1652	38.1092	50	Theileria uilenbergi	0
Literature	218	355	Yes	中国部分地区羊泰勒虫病的流行病学调查及分类鉴定	李有全	2012	China	新疆维吾尔自治区	喀什			77.1652	38.1092	50	Theileria ovis	29
Literature	219	356	Yes	新疆北部地区蜱传嗜吞噬细胞无浆体病原学检测与分子遗传进化分析	吴泽功	2021	China	新疆维吾尔自治区				87.627	43.7934	118	Anaplasma phagocytophilum	12
Literature		357	Yes	新疆阿克苏地区蜱和羊感染无浆体的分子流行病学调查	刘凯强	2023	China	新疆维吾尔自治区	阿克苏地区			81.5687	40.9663	3	Anaplasma ovis	0
Reference book	220	362	No	Fauna Sinica-Arachnida Ixodida(中国动物志・蛛形纲・蜱螨亚纲・硬蜱目)	Sun Y		China					104.195	35.8616		Theileria annulata
Reference book	221	362	No	Fauna Sinica-Arachnida Ixodida(中国动物志・蛛形纲・蜱螨亚纲・硬蜱目)	Sun Y		China					104.195	35.8616		Coxiella burnetii
Reference book	222	362	No	Fauna Sinica-Arachnida Ixodida(中国动物志・蛛形纲・蜱螨亚纲・硬蜱目)	Sun Y		China					104.195	35.8616		Crimean-Congo hemorrhagic fever virus
Reference book	223	362	No	Fauna Sinica-Arachnida Ixodida(中国动物志・蛛形纲・蜱螨亚纲・硬蜱目)	Sun Y		China					104.195	35.8616		uncharacterised Brucella
