# Supplementary material for: Global distribution, pathogen spectrum, and invasion potential of Hyalomma anatolicum at the human-livestock interface: A systematic review, meta-analysis, and ecological niche modeling
Source: One Health. 2026 Mar 13;22:101385. doi: 10.1016/j.onehlt.2026.101385 (PMC13050002; doi:10.1016/j.onehlt.2026.101385)
Supplement: Supplementary file 4 — Supplementary material 4: Supplementary Data 4: Hosts and Agents [file mmc4.xlsx]

## Sheet: Sheet1
Host record ID	Data Source	Host associated agent record ID	Reference ID	Included in Meta-analysis	Title	First athor	Publication year	Country	Host_family	Host_genus	Host_species	Total（Hosts Tested）	Agents species	Events（Positive Cases）
1	Literature		2	No	Some observations on ticks (Acari : Ixodidae) infesting sheep in river nile province of northern Sudan	Ahmed BM	2005	Sudan	Bovidae	Ovis	Ovis aries
2	Literature		3	No	Crimean-Congo haemorrhagic fever virus in ticks collected from livestock in Balochistan, Pakistan	Kasi KK	2019	Pakistan	Bovidae	Bos	Bos taurus
2	Literature		3	No	Crimean-Congo haemorrhagic fever virus in ticks collected from livestock in Balochistan, Pakistan	Kasi KK	2019	Pakistan	Bovidae	Ovis	Ovis aries
2	Literature		3	No	Crimean-Congo haemorrhagic fever virus in ticks collected from livestock in Balochistan, Pakistan	Kasi KK	2019	Pakistan	Bovidae	Capra	Capra hircus
3	Literature	1	4	Yes	Molecular Investigation of the Status of Ticks on Infected Cattle for Coxiella burnetii in India	Dhaka P	2022	India	Bovidae	Bos	Bos taurus	82	Coxiella burnetii	47
3	Literature	1	4	Yes	Molecular Investigation of the Status of Ticks on Infected Cattle for Coxiella burnetii in India	Dhaka P	2022	India	Bovidae	Bos	Bos taurus	55	Coxiella burnetii	33
3	Literature	1	4	Yes	Molecular Investigation of the Status of Ticks on Infected Cattle for Coxiella burnetii in India	Dhaka P	2022	India	Bovidae	Bos	Bos taurus	9	Coxiella burnetii	7
4	Literature		5	No	Epidemiological study of tick infestation in buffalo of various regions of district Khairpur, Pakistan	Abbasi F	2017	Pakistan	Bovidae	Bubalus	Bubalus bubalis
5	Literature		6	No	Laboratory assessment of acaricidal activity of Cymbopogon winterianus, Vitex negundo and Withania somnifera extracts against deltamethrin resistant Hyalomma anatolicum	Singh NK	2014	India	Bovidae	Bos	Bos taurus
6	Literature		8	No	The Iranian Hyalomma (Acari: Ixodidae) with molecular evidences to understand taxonomic status of species complexes	Chegeni A H	2019	Iran	Bovidae	Ovis	Ovis aries
6	Literature		8	No	The Iranian Hyalomma (Acari: Ixodidae) with molecular evidences to understand taxonomic status of species complexes	Chegeni A H	2019	Iran	Bovidae	Bos	Bos taurus
7	Literature		8	No	The Iranian Hyalomma (Acari: Ixodidae) with molecular evidences to understand taxonomic status of species complexes	Chegeni A H	2019	Iran	Camelidae	Camelus	uncharacterised Camelus
8	Literature		9	No	Hard ticks (Ixodidae) and Crimean-Congo hemorrhagic fever virus in south west of Iran	Sharifinia N	2014	Iran	Bovidae	Capra	Capra hircus
8	Literature		9	No	Hard ticks (Ixodidae) and Crimean-Congo hemorrhagic fever virus in south west of Iran	Sharifinia N	2014	Iran	Bovidae	Ovis	Ovis aries
8	Literature		9	No	Hard ticks (Ixodidae) and Crimean-Congo hemorrhagic fever virus in south west of Iran	Sharifinia N	2014	Iran	Bovidae	Bos	Bos taurus
9	Literature		10	No	Bionomics of Hyalomma ticks in three districts of Punjab, Pakistan	Durrani A Z	2008	Pakistan	Bovidae	Bos	Bos taurus
10	Literature	2	11	Yes	Prevalence of ticks (Acari: Ixodidae) and Theileria annulata antibodies in White Nile State, Sudan	Hayati MA	2015	Sudan	Bovidae	Bos	Bos taurus	60	uncharacterised Theileria	7
11	Literature	3	12	Yes	Molecular Detection and Differentiation of Different Theileria Species in Naturally Infected Goats Using Nested PCR-RFLP: A First Report from Northern India	Nangru A	2022	India	Bovidae	Capra	Capra hircus	810	uncharacterised Theileria	210
12	Literature		14	No	Isolation and identification of ectoparasites in single humped camels Camelus dromedarius of Cholistan area Pakistan	Qamar M F	2018	Pakistan	Camelidae	Camelus	Camelus dromedarius
13	Literature		16	No	MALDI-TOF MS Identification of Dromedary Camel Ticks and Detection of Associated Microorganisms, Southern Algeria	Hamlili FZ	2022	Algeria	Camelidae	Camelus	Camelus dromedarius
14	Literature	4	17	Yes	Survey on infection rate, vectors and molecular identification of Theileria annulata in cattle from North West, Iran	Arjmand Yamchi J	2016	Iran	Bovidae	Bos	Bos taurus	138	Theileria annulata	22
14	Literature	5	17	Yes	Survey on infection rate, vectors and molecular identification of Theileria annulata in cattle from North West, Iran	Arjmand Yamchi J	2014	Iran	Bovidae	Bos	Bos taurus	138	uncharacterised Theileria	22
15	Literature		18	No	Molecular Characterization and Phylogenetic Analysis of Anaplasma spp. and Ehrlichia spp. Isolated from Various Ticks in Southeastern and Northwestern Regions of Iran.	Jafar Bekloo A	2018	Iran	Bovidae	Ovis	Ovis aries
15	Literature		18	No	Molecular Characterization and Phylogenetic Analysis of Anaplasma spp. and Ehrlichia spp. Isolated from Various Ticks in Southeastern and Northwestern Regions of Iran.	Jafar Bekloo A	2018	Iran	Bovidae	Capra	Capra hircus
15	Literature		18	No	Molecular Characterization and Phylogenetic Analysis of Anaplasma spp. and Ehrlichia spp. Isolated from Various Ticks in Southeastern and Northwestern Regions of Iran.	Jafar Bekloo A	2018	Iran	Bovidae	Bos	Bos taurus
16	Literature		19	No	First report on detection of Hepatozoon ayorgbor in Rhipicephalus haemaphysaloides and Hepatozoon colubri in Haemaphysalis sulcata and Hyalomma anatolicum: risks of spillover of Hepatozoon spp. from wildlife to domestic animals	Tila H	2023	Pakistan	Bovidae	Bos	Bos taurus
16	Literature		19	No	First report on detection of Hepatozoon ayorgbor in Rhipicephalus haemaphysaloides and Hepatozoon colubri in Haemaphysalis sulcata and Hyalomma anatolicum: risks of spillover of Hepatozoon spp. from wildlife to domestic animals	Tila H	2023	Pakistan	Bovidae	Ovis	Ovis aries
16	Literature		19	No	First report on detection of Hepatozoon ayorgbor in Rhipicephalus haemaphysaloides and Hepatozoon colubri in Haemaphysalis sulcata and Hyalomma anatolicum: risks of spillover of Hepatozoon spp. from wildlife to domestic animals	Tila H	2023	Pakistan	Bovidae	Capra	Capra hircus
17	Literature	6	20	No	Occurrence of unusually large Hyalomma anatolicum from Dewas district, Madhya Pradesh-case report	Sagar S V	2018	India	Bovidae	Bos	Bos taurus		Theileria annulata
18	Literature		21	No	First Molecular Evidence of Coxiella burnetii in Ticks Collected from Dromedary Camels in Punjab, Pakistan	Hussain S	2021	Pakistan	Camelidae	Camelus	uncharacterised Camelus
19	Literature		22	No	Hard ticks on one-humped camel (Camelus dromedarius) and their seasonal population dynamics in southeast, Iran	Fard SR	2011	Iran	Camelidae	Camelus	Camelus dromedarius
20	Literature		23	No	Molecular Survey of Rickettsia raoultii in Ticks Infesting Livestock from Pakistan with Notes on Pathogen Distribution in Palearctic and Oriental Regions	Shehla S	2023	Pakistan	Bovidae	Ovis	Ovis aries
20	Literature		23	No	Molecular Survey of Rickettsia raoultii in Ticks Infesting Livestock from Pakistan with Notes on Pathogen Distribution in Palearctic and Oriental Regions	Shehla S	2023	Pakistan	Bovidae	Capra	Capra hircus
21	Literature		24	No	Prevalence of ixodid ticks infesting in cattle of Chhattisgarh state, an east-central part of India	Jadhao S G	2020	India	Bovidae	Bos	Bos taurus
22	Literature		25	No	Identification and Molecular Analysis of Ixodid Ticks (Acari: Ixodidae) Infesting Domestic Animals and Tick-Borne Pathogens at the Tarim Basin of Southern Xinjiang, China	Zhao L	2020	China	Bovidae	Ovis	Ovis aries
22	Literature		25	No	Identification and Molecular Analysis of Ixodid Ticks (Acari: Ixodidae) Infesting Domestic Animals and Tick-Borne Pathogens at the Tarim Basin of Southern Xinjiang, China	Zhao L	2020	China	Bovidae	Bos	Bos taurus
23	Literature		27	No	Ixodid ticks (Acari: Ixodidae) infesting humans in Tokat Province of Turkey: species diversity and seasonal activity	Bursali A	2010	Turkey	Hominidae	Homo	Homo sapiens
24	Literature		28	No	Prevalence of Tick Infestation in Farm Animals from Punjab, Pakistan	Batool M	2019	Pakistan	Bovidae	Bubalus	Bubalus bubalis
24	Literature		28	No	Prevalence of Tick Infestation in Farm Animals from Punjab, Pakistan	Batool M	2019	Pakistan	Bovidae	Bos	Bos taurus
24	Literature		28	No	Prevalence of Tick Infestation in Farm Animals from Punjab, Pakistan	Batool M	2019	Pakistan	Bovidae	Capra	Capra hircus
24	Literature		28	No	Prevalence of Tick Infestation in Farm Animals from Punjab, Pakistan	Batool M	2019	Pakistan	Bovidae	Ovis	Ovis aries
25	Literature		30	No	Prevalence of Theileria annulata infection in Hyalomma anatolicum anatolicum collected from crossbred cattle of Ludhiana, Punjab	Tiwari A	2015	India	Bovidae	Bos	Bos taurus
26	Literature	7	31	Yes	Molecular identification of Theileria species in naturally infected sheep using nested PCR-RFLP	Nangru A	2022	India	Bovidae	Ovis	Ovis aries	91	Theileria ovis	46
26	Literature	8	31	Yes	Molecular identification of Theileria species in naturally infected sheep using nested PCR-RFLP	Nangru A	2022	India	Bovidae	Ovis	Ovis aries	91	Theileria annulata	2
26	Literature	9	31	Yes	Molecular identification of Theileria species in naturally infected sheep using nested PCR-RFLP	Nangru A	2022	India	Bovidae	Ovis	Ovis aries	91	Theileria lestoquardi	21
26	Literature	10	31	Yes	Molecular identification of Theileria species in naturally infected sheep using nested PCR-RFLP	Nangru A	2022	India	Bovidae	Ovis	Ovis aries	91	Theileria luwenshuni	10
27	Literature		32	No	Spotted fever rickettsiae in ticks from the northern Sinai Governate, Egypt	Lange JV	1992	Egypt	Camelidae	Camelus	uncharacterised Camelus
28	Literature	11	33	Yes	Molecular Detection of Theileria annulata among Dairy Cattle and Vector Ticks in the Herat Area, Afghanistan	Samiurahman Amiri M	2019	Afghanistan	Bovidae	Bos	Bos taurus	100	Theileria annulata	74
29	Literature	12	35	Yes	A Report on Molecular Detection and Phylogenetic Evaluation of Anaplasma marginale in Ticks and Blood Samples Collected from Cattle in District Layyah in Punjab (Pakistan)	Ashraf S,	2021	Pakistan	Bovidae	Bos	Bos taurus	844	Anaplasma marginale	76
30	Literature		36	No	Epidemiology and Risk Mapping of hard ticks (Ixodidae) infecting Small Ruminants in Khyber Pakhtunkhwa Province, Pakistan	Iqbal Z	2023	Pakistan	Bovidae	Ovis	Ovis aries
30	Literature		36	No	Epidemiology and Risk Mapping of hard ticks (Ixodidae) infecting Small Ruminants in Khyber Pakhtunkhwa Province, Pakistan	Iqbal Z	2023	Pakistan	Bovidae	Capra	Capra hircus
31	Literature		39	No	Ticks (Acari: Ixodida: Ixodidae and Argasidae) abundance and associated risk factors for animals in the natural habitat of Sanandaj suburb, Iran	Yakhchali M	2012	Iran	Bovidae	Bos	Bos taurus
31	Literature		39	No	Ticks (Acari: Ixodida: Ixodidae and Argasidae) abundance and associated risk factors for animals in the natural habitat of Sanandaj suburb, Iran	Yakhchali M	2012	Iran	Bovidae	Ovis	Ovis aries
31	Literature		39	No	Ticks (Acari: Ixodida: Ixodidae and Argasidae) abundance and associated risk factors for animals in the natural habitat of Sanandaj suburb, Iran	Yakhchali M	2012	Iran	Bovidae	Capra	Capra hircus
32	Literature	13	40	Yes	Prevalence of ticks (Acari: Ixodidae) and Theileria lestoquardi in sheep at El Huda and El Nuhud animals production research stations, Sudan	Magzoub A	2020	Sudan	Bovidae	Ovis	Ovis aries	200	Theileria lestoquardi	26
33	Literature	14	41	Yes	Molecular and Parasitological Survey of Ovine Piroplasmosis, Including the First Report of Theileria annulata (Apicomplexa: Theileridae) in Sheep and Goats from Turkey	Ozubek S	2016	Turkey	Bovidae	Ovis	Ovis aries	333	Babesia ovis	29
33	Literature	14	41	No	Molecular and Parasitological Survey of Ovine Piroplasmosis, Including the First Report of Theileria annulata (Apicomplexa: Theileridae) in Sheep and Goats from Turkey	Ozubek S	2016	Turkey	Bovidae	Capra	Capra hircus	182	Babesia ovis	3
33	Literature	15	41	Yes	Molecular and Parasitological Survey of Ovine Piroplasmosis, Including the First Report of Theileria annulata (Apicomplexa: Theileridae) in Sheep and Goats from Turkey	Ozubek S	2016	Turkey	Bovidae	Ovis	Ovis aries	213	Theileria sp. MK	2
33	Literature	16	41	Yes	Molecular and Parasitological Survey of Ovine Piroplasmosis, Including the First Report of Theileria annulata (Apicomplexa: Theileridae) in Sheep and Goats from Turkey	Ozubek S	2016	Turkey	Bovidae	Ovis	Ovis aries	333	Theileria ovis	165
33	Literature	16	41	Yes	Molecular and Parasitological Survey of Ovine Piroplasmosis, Including the First Report of Theileria annulata (Apicomplexa: Theileridae) in Sheep and Goats from Turkey	Ozubek S	2016	Turkey	Bovidae	Capra	Capra hircus	257	Theileria ovis	44
33	Literature	17	41	Yes	Molecular and Parasitological Survey of Ovine Piroplasmosis, Including the First Report of Theileria annulata (Apicomplexa: Theileridae) in Sheep and Goats from Turkey	Ozubek S	2016	Turkey	Bovidae	Capra	Capra hircus	182	Theileria annulata	8
34	Literature		42	No	Prevalence, associated determinants, and in vivo chemotherapeutic control of hard ticks (Acari: Ixodidae) infesting domestic goats (Capra hircus) of lower Punjab, Pakistan	Sajid MS	2010	Pakistan	Bovidae	Capra	Capra hircus
35	Literature		43	No	Nested PCR assay for detection of Theileria annulata in Hyalomma anatolicum infesting cattle from coastal Odisha, India	Dehuri M	2022	India	Bovidae	Bos	Bos taurus
36	Literature	18	45	Yes	An epidemiological study on Babesia infection in small ruminants in Mashhad suburb, Khorasan province, Iran	Razmi GR	2003	Iran	Bovidae	Ovis	Ovis aries	391	Babesia motasi	2
36	Literature	18	45	Yes	An epidemiological study on Babesia infection in small ruminants in Mashhad suburb, Khorasan province, Iran	Razmi GR	2003	Iran	Bovidae	Capra	Capra hircus	385	Babesia motasi	2
36	Literature	19	45	Yes	An epidemiological study on Babesia infection in small ruminants in Mashhad suburb, Khorasan province, Iran	Razmi GR	2003	Iran	Bovidae	Ovis	Ovis aries	391	Babesia ovis	92
36	Literature	19	45	Yes	An epidemiological study on Babesia infection in small ruminants in Mashhad suburb, Khorasan province, Iran	Razmi GR	2003	Iran	Bovidae	Capra	Capra hircus	385	Babesia ovis	54
37	Literature		46	No	Molecular Survey and Genetic Characterization of Anaplasma marginale in Ticks Collected from Livestock Hosts in Pakistan	Khan Z	2022	Pakistan	Bovidae	Bubalus	Bubalus bubalis
37	Literature		46	No	Molecular Survey and Genetic Characterization of Anaplasma marginale in Ticks Collected from Livestock Hosts in Pakistan	Khan Z	2022	Pakistan	Bovidae	Bos	Bos taurus
38	Literature	20	47	Yes	Molecular surveillance of Theileria ovis, Theileria lestoquardi and Theileria annulata infection in sheep and ixodid ticks in Iran : original research	Razmi G	2013	Iran	Bovidae	Ovis	Ovis aries	150	Theileria ovis	88
38	Literature	21	47	Yes	Molecular surveillance of Theileria ovis, Theileria lestoquardi and Theileria annulata infection in sheep and ixodid ticks in Iran : original research	Razmi G	2013	Iran	Bovidae	Ovis	Ovis aries	150	Theileria annulata	10
38	Literature	22	47	Yes	Molecular surveillance of Theileria ovis, Theileria lestoquardi and Theileria annulata infection in sheep and ixodid ticks in Iran : original research	Razmi G	2013	Iran	Bovidae	Ovis	Ovis aries	150	Theileria lestoquardi	10
39	Literature		49	No	Prevalence of Theileria annulata infection in Hyalomma anatolicum anatolicum in Punjab state, India	Haque M	2010	India	Bovidae	Bos	Bos taurus
39	Literature		49	No	Prevalence of Theileria annulata infection in Hyalomma anatolicum anatolicum in Punjab state, India	Haque M	2010	India	Bovidae	Bubalus	Bubalus bubalis
40	Literature		50	No	Studies on taxonomy of parasitic tick genus Hyalomma (Ixodida: Ixodidae) from Aurangabad district MS India	Paikade S	India	India	Bovidae	Bos	Bos taurus
41	Literature		51	No	A survey of ticks (Acari:Ixodidae) on cattle, sheep and goats in the Dohuk Governorate, Iraq	Omer LT	2007	Iraq	Bovidae	Bos	Bos taurus
42	Literature		52	No	Investigation of Ixodidae ticks infesting camels at slaughterhouse and its potential role in transmitting Coxiella burnetii in Egypt	Ghoneim N H	2020	Egypt	Camelidae	Camelus	Camelus dromedarius
43	Literature		54	No	Occurrence of Hyalomma, (Acari: Ixodidae) Koch, 1844 on domestic animal in the Union Territory of Dadra & Nagar Haveli, Indian	Khan V	2014	India	Bovidae	Bos	Bos taurus
44	Literature		56	No	Identification of tick species infesting livestock in Dera Ismail Khan Pakistan	Jamil M	2021	Pakistan	Bovidae	Bubalus	Bubalus bubalis
44	Literature		56	No	Identification of tick species infesting livestock in Dera Ismail Khan Pakistan	Jamil M	2021	Pakistan	Bovidae	Bos	Bos taurus
44	Literature		56	No	Identification of tick species infesting livestock in Dera Ismail Khan Pakistan	Jamil M	2021	Pakistan	Bovidae	Ovis	Ovis aries
44	Literature		56	No	Identification of tick species infesting livestock in Dera Ismail Khan Pakistan	Jamil M	2021	Pakistan	Bovidae	Capra	Capra hircus
45	Literature		57	No	Hard Tick Species of Livestock and their Bioecology in Golestan Province, North of Iran	Sofizadeh A	2014	Iran	Bovidae	Bos	Bos taurus
46	Literature		57	No	Hard Tick Species of Livestock and their Bioecology in Golestan Province, North of Iran	Sofizadeh A	2014	Iran	Equidae	Equus	Equus caballus
47	Literature		57	No	Hard Tick Species of Livestock and their Bioecology in Golestan Province, North of Iran	Sofizadeh A	2014	Iran	Camelidae	Camelus	uncharacterised Camelus
48	Literature		59	No	Emergence of fipronil resistance in cattle ticksRhipicephalus microplusandHyalomma anatolicumcollected from Haryana, India	Gupta S	India	India	Bovidae	Bos	Bos taurus
48	Literature		59	No	Emergence of fipronil resistance in cattle ticks Rhipicephalus microplus and Hyalomma anatolicum collected from Haryana, India	Gupta S	2021	India	Bovidae	Bos	Bos taurus
49	Literature		61	No	Proteolytic enzyme activity and attenuation of virulence in Theileria annulata schizont-infected cells	Shkap V	2003	Uzbekistan	Bovidae	Bos	Bos taurus
50	Literature		62	No	Epidemiology of ixodid ticks in cattle population of various agro-climatic zones of Punjab, India	Singh NK	2013	India	Bovidae	Bos	Bos taurus
51	Literature		63	No	Tick fauna of north-western India (Acarina : Metastigmata)	Miranpuri G S	1975	India	Bovidae	Bos	Bos taurus
51	Literature		63	No	Tick fauna of north-western India (Acarina : Metastigmata)	Miranpuri G S	1975	India	Bovidae	Capra	Capra hircus
51	Literature		63	No	Tick fauna of north-western India (Acarina : Metastigmata)	Miranpuri G S	1975	India	Bovidae	Ovis	Ovis aries
51	Literature		63	No	Tick fauna of north-western India (Acarina : Metastigmata)	Miranpuri G S	1975	India	Bovidae	Bubalus	Bubalus bubalis
52	Literature		63	No	Tick fauna of north-western India (Acarina : Metastigmata)	Miranpuri G S	1975	India	Canidae	Canis	Canis lupus
53	Literature		63	No	Tick fauna of north-western India (Acarina : Metastigmata)	Miranpuri G S	1975	India	Suidae	Sus	Sus scrofa
54	Literature		63	No	Tick fauna of north-western India (Acarina : Metastigmata)	Miranpuri G S	1975	India	Equidae	Equus	Equus asinus × Equus caballus
55	Literature		63	No	Tick fauna of north-western India (Acarina : Metastigmata)	Miranpuri G S	1975	India	Camelidae	Camelus	uncharacterised Camelus
56	Literature		64	No	Spatial surveillance and risk factor assessment of ixodid ticks in cattle population of Himachal Shivalik hill zone of North-Western Himalayas	Sharma K	2021	India	Bovidae	Bos	Bos taurus
57	Literature		65	No	Molecular Investigation of Francisella-Like Endosymbiont in Ticks and Francisella tularensis in Ixodid Ticks and Mosquitoes in Turkey	Duzlu O	2016	Turkey	Bovidae	Bos	Bos taurus
58	Literature		65	No	Molecular Investigation of Francisella-Like Endosymbiont in Ticks and Francisella tularensis in Ixodid Ticks and Mosquitoes in Turkey	Duzlu O	2016	Turkey	Hominidae	Homo	Homo sapiens
59	Literature		66	No	Studies on prevalence, risk indicators and control options for tick infestation in ruminants	Asmaa N M	2014	Egypt	Bovidae	Bos	Bos taurus
59	Literature		66	No	Studies on prevalence, risk indicators and control options for tick infestation in ruminants	Asmaa N M	2014	Egypt	Bovidae	Bubalus	Bubalus bubalis
59	Literature		66	No	Studies on prevalence, risk indicators and control options for tick infestation in ruminants	Asmaa N M	2014	Egypt	Bovidae	Ovis	Ovis aries
59	Literature		66	No	Studies on prevalence, risk indicators and control options for tick infestation in ruminants	Asmaa N M	2014	Egypt	Bovidae	Capra	Capra hircus
60	Literature		67	No	Crimean-Congo Hemorrhagic Fever in the One-Humped Camel (Camelus dromedarius) in East and Northeast of Iran	Champour M	2016	Iran	Camelidae	Camelus	Camelus dromedarius
61	Literature		67	No	Crimean--Congo hemorrhagic fever: a molecular survey on hard ticks (Ixodidae) in Yazd province, Iran	Yaser SA	2010	Iran	Bovidae	Bos	Bos taurus
61	Literature		67	No	Crimean--Congo hemorrhagic fever: a molecular survey on hard ticks (Ixodidae) in Yazd province, Iran	Yaser SA	2010	Iran	Bovidae	Ovis	Ovis aries
61	Literature		67	No	Crimean--Congo hemorrhagic fever: a molecular survey on hard ticks (Ixodidae) in Yazd province, Iran	Yaser SA	2010	Iran	Bovidae	Capra	Capra hircus
62	Literature		67	No	Crimean--Congo hemorrhagic fever: a molecular survey on hard ticks (Ixodidae) in Yazd province, Iran	Yaser SA	2010	Iran	Camelidae	Camelus	uncharacterised Camelus
63	Literature	23	68	Yes	Prevalence and distribution of tropical theileriosis in eastern Turkey	Dumanli N	2005	Turkey	Bovidae	Bos	Bos taurus	142	Theileria annulata	106
63	Literature	23	68	Yes	Prevalence and distribution of tropical theileriosis in eastern Turkey	Dumanli N	2005	Turkey	Bovidae	Bos	Bos taurus	141	Theileria annulata	87
63	Literature	23	68	Yes	Prevalence and distribution of tropical theileriosis in eastern Turkey	Dumanli N	2005	Turkey	Bovidae	Bos	Bos taurus	143	Theileria annulata	84
64	Literature		69	No	Epidemiology of ixodid ticks in buffaloes (Bubalus bubalis) of Punjab, India	Singh N K	2016	India	Bovidae	Bubalus	Bubalus bubalis
65	Literature		70	No	Prevalence and identification of tick species (Ixodidae) on domestic animals in district Multan, Punjab Pakistan	Shahid MF	2020	Pakistan	Bovidae	Ovis	Ovis aries
65	Literature		70	No	Prevalence and identification of tick species (Ixodidae) on domestic animals in district Multan, Punjab Pakistan	Shahid MF	2020	Pakistan	Bovidae	Bubalus	Bubalus bubalis
66	Literature		72	No	Association of SFG Rickettsia massiliae and Candidatus Rickettsia shennongii with Different Hard Ticks Infesting Livestock Hosts	Shehla S	2023	Pakistan	Bovidae	Bos	Bos taurus
66	Literature		72	No	Association of SFG Rickettsia massiliae and Candidatus Rickettsia shennongii with Different Hard Ticks Infesting Livestock Hosts	Shehla S	2023	Pakistan	Bovidae	Bubalus	Bubalus bubalis
66	Literature		72	No	Association of SFG Rickettsia massiliae and Candidatus Rickettsia shennongii with Different Hard Ticks Infesting Livestock Hosts	Shehla S	2023	Pakistan	Bovidae	Ovis	Ovis aries
66	Literature		72	No	Association of SFG Rickettsia massiliae and Candidatus Rickettsia shennongii with Different Hard Ticks Infesting Livestock Hosts	Shehla S	2023	Pakistan	Bovidae	Capra	Capra hircus
67	Literature		73	No	Determination the frequency of Ixodid ticks on the sheep in Khorasan Razavi province, Iran	Rashtibaf M	2011	Iran	Bovidae	Ovis	Ovis aries
68	Literature		74	No	A preliminary evaluation of tick cement-cone protein extract for a vaccine against Hyalomma infestation	Rafiq N	2022	Pakistan	Bovidae	Bos	Bos taurus
69	Literature	24	76	Yes	Bovine Babesiosis: Seroprevalence and Ticks Associated with Cattle from Two Different Regions of Morocco	Sahibi H	1998	Morocco	Bovidae	Bos	Bos taurus	475	Babesia bigemina	28
69	Literature	25	76	Yes	Bovine Babesiosis: Seroprevalence and Ticks Associated with Cattle from Two Different Regions of Morocco	Sahibi H	1998	Morocco	Bovidae	Bos	Bos taurus	475	Babesia ovis	78
70	Literature		77	No	Prevalence of tick infestation in dromedary camels (Camelus dromedarius) brought for slaughter in Mashhad abattoir, Iran	Moshaverinia A	2013	Iran	Camelidae	Camelus	uncharacterised Camelus
71	Literature		78	No	Seasonal distribution and faunistic of ticks in the Alashtar county (Lorestan Province), Iran	Davari B	2017	Iran	Bovidae	Ovis	Ovis aries
72	Literature		79	No	Transitory lameness in sheep due to Hyalomma spp. infestation in Urmia, Iran	Azizi S	Iran	Iran	Bovidae	Ovis	Ovis aries
73	Literature		80	No	Molecular detection of Coxiella spp. in ticks (Ixodidae and Argasidae) infesting domestic and wild animals: with notes on the epidemiology of tick-borne Coxiella burnetii in Asia	Ali A	2023	Pakistan	Bovidae	Capra	Capra hircus
73	Literature		80	No	Molecular detection of Coxiella spp. in ticks (Ixodidae and Argasidae) infesting domestic and wild animals: with notes on the epidemiology of tick-borne Coxiella burnetii in Asia	Ali A	2023	Pakistan	Bovidae	Bos	Bos taurus
74	Literature		80	No	Molecular detection of Coxiella spp. in ticks (Ixodidae and Argasidae) infesting domestic and wild animals: with notes on the epidemiology of tick-borne Coxiella burnetii in Asia	Ali A	2023	Pakistan	Camelidae	Camelus	uncharacterised Camelus
75	Literature		81	No	Infestation rate and distribution of hard ticks on cattle in the Eastern Anatolia Region of Turkey	Deger M S	2016	Turkey	Bovidae	Bos	Bos taurus
76	Literature		82	No	Distribution and biodiversity components of hard ticks as potential vectors of Crimean-Congo haemorrhagic fever virus (CCHFV) in borderline of Iran-Afghanistan	Jafari A	2021	Iran	Bovidae	Ovis	Ovis aries
76	Literature		82	No	Distribution and biodiversity components of hard ticks as potential vectors of Crimean-Congo haemorrhagic fever virus (CCHFV) in borderline of Iran-Afghanistan	Jafari A	2021	Iran	Bovidae	Capra	Capra hircus
76	Literature		82	No	Distribution and biodiversity components of hard ticks as potential vectors of Crimean-Congo haemorrhagic fever virus (CCHFV) in borderline of Iran-Afghanistan	Jafari A	2021	Iran	Bovidae	Bos	Bos taurus
77	Literature		82	No	Distribution and biodiversity components of hard ticks as potential vectors of Crimean-Congo haemorrhagic fever virus (CCHFV) in borderline of Iran-Afghanistan	Jafari A	2021	Iran	Camelidae	Camelus	uncharacterised Camelus
78	Literature		83	No	Phylogenetic analysis of some hard ticks from India using mitochondrial 16s rDNA	Kaur H	2016	India	Bovidae	Bos	Bos taurus
78	Literature		83	No	Phylogenetic analysis of some hard ticks from India using mitochondrial 16s rDNA	Kaur H	2016	India	Bovidae	Bubalus	Bubalus bubalis
79	Literature		84	No	Tick distribution and detection of Babesia and Theileria species in Eastern and Southern Kazakhstan	Sang C	2021	Kazakhstan	Bovidae	Bos	Bos taurus
80	Literature	26	85	Yes	Molecular identification of protozoal and bacterial organisms in domestic animals and their infesting ticks from north-eastern Algeria	Sadeddine R	2019	Algeria	Bovidae	Capra	Capra hircus	8	Anaplasma ovis	3
81	Literature		86	No	In vitro assessment of the acaricidal activity of Piper longum, Piper nigrum, and Zingiber officinale extracts against Hyalomma anatolicum ticks	Singh NK	2017	India	Bovidae	Bos	Bos taurus
82	Literature		88	No	Survey of tick species distribution in sheep and goats in Tamil Nadu, India	Vathsala M	2007	India	Bovidae	Ovis	Ovis aries
82	Literature		88	No	Survey of tick species distribution in sheep and goats in Tamil Nadu, India	Vathsala M	2007	India	Bovidae	Capra	Capra hircus
83	Literature		89	No	Detection of Theileria equi infection in ixodid ticks of equines using nested polymerase chain reaction from Punjab, India	Sumbria D	2017	India	Equidae	Equus	Equus caballus
84	Literature		90	No	Characterization of Novel Reoviruses Wad Medani Virus (Orbivirus) and Kundal Virus (Coltivirus) Collected from Hyalomma anatolicum Ticks in India during Surveillance for Crimean Congo Hemorrhagic Fever	Yadav PD	2019	India	Bovidae	Bubalus	Bubalus bubalis
84	Literature		90	No	Characterization of Novel Reoviruses Wad Medani Virus (Orbivirus) and Kundal Virus (Coltivirus) Collected from Hyalomma anatolicum Ticks in India during Surveillance for Crimean Congo Hemorrhagic Fever	Yadav PD	2019	India	Bovidae	Capra	Capra hircus
84	Literature		90	No	Characterization of Novel Reoviruses Wad Medani Virus (Orbivirus) and Kundal Virus (Coltivirus) Collected from Hyalomma anatolicum Ticks in India during Surveillance for Crimean Congo Hemorrhagic Fever	Yadav PD	2019	India	Bovidae	Ovis	Ovis aries
85	Literature		91	No	First report of spotted fever group Rickettsia aeschlimannii in Hyalomma turanicum, Haemaphysalis bispinosa, and Haemaphysalis montgomeryi infesting domestic animals: updates on the epidemiology of tick-borne Rickettsia aeschlimannii	Majid A	2023	Pakistan	Bovidae	Bos	Bos taurus
85	Literature		91	No	First report of spotted fever group Rickettsia aeschlimannii in Hyalomma turanicum, Haemaphysalis bispinosa, and Haemaphysalis montgomeryi infesting domestic animals: updates on the epidemiology of tick-borne Rickettsia aeschlimannii	Majid A	2023	Pakistan	Bovidae	Ovis	Ovis aries
85	Literature		91	No	First report of spotted fever group Rickettsia aeschlimannii in Hyalomma turanicum, Haemaphysalis bispinosa, and Haemaphysalis montgomeryi infesting domestic animals: updates on the epidemiology of tick-borne Rickettsia aeschlimannii	Majid A	2023	Pakistan	Bovidae	Capra	Capra hircus
86	Literature		92	No	Ixodid tick species and two tick-borne pathogens in three areas in the Sudan.	Shuaib YA	2020	Sudan	Bovidae	Bos	Bos taurus
86	Literature		92	No	Ixodid tick species and two tick-borne pathogens in three areas in the Sudan.	Shuaib YA	2020	Sudan	Bovidae	Ovis	Ovis aries
87	Literature		92	No	Ixodid tick species and two tick-borne pathogens in three areas in the Sudan.	Shuaib YA	2020	Sudan	Camelidae	Camelus	uncharacterised Camelus
88	Literature		92	No	Ixodid tick species and two tick-borne pathogens in three areas in the Sudan.	Shuaib YA	2020	Sudan	Equidae	Equus	Equus caballus
89	Literature		92	No	Ixodid tick species and two tick-borne pathogens in three areas in the Sudan.	Shuaib YA	2020	Sudan	Canidae	Canis	Canis lupus
90	Literature		93	No	Ticks circulate Anaplasma, Ehrlichia, Babesia and Theileria parasites in North of Iran	Bekloo AJ	2017	Iran	Bovidae	Ovis	Ovis aries
90	Literature		93	No	Ticks circulate Anaplasma, Ehrlichia, Babesia and Theileria parasites in North of Iran	Bekloo AJ	2017	Iran	Bovidae	Bos	Bos taurus
90	Literature		93	No	Ticks circulate Anaplasma, Ehrlichia, Babesia and Theileria parasites in North of Iran	Bekloo AJ	2017	Iran	Bovidae	Capra	Capra hircus
91	Literature	27	94	Yes	Identification of hard ticks collected from sheep naturally infected with Anaplasma ovis in Isfahan province, central Iran	Noaman V	2012	Iran	Bovidae	Ovis	Ovis aries	150	Anaplasma ovis	50
92	Literature		95	No	PCR-based Detection of Babesia spp. Infection in Collected Ticks from Cattle in West and North-West of Iran	Tavassoli M	2013	Iran	Bovidae	Bos	Bos taurus
93	Literature	28	96	Yes	Prevalence of Theileria spp. infection in sheep in South Khorasan province, Iran	Razmi GR	2006	Iran	Bovidae	Ovis	Ovis aries	840	uncharacterised Theileria	100
94	Literature		97	No	Status of tick infestation of cattle in the Kayseri region of Turkey	Ica A	2007	Turkey	Bovidae	Bos	Bos taurus
94	Literature		97	No	Status of tick infestation of cattle in the Kayseri region of Turkey	Ica A	2007	Turkey	Bovidae	Bos	Bos taurus
95	Literature		98	No	Molecular Assay on Detection of Crimean Congo Hemorrhagic Fever (CCHF) Virus in Ixodid Ticks Collected from Livestock in Slaughterhouse from South of Iran	Salehi-Vaziri M	2020	Iran	Camelidae	Camelus	uncharacterised Camelus
96	Literature		98	No	Molecular Assay on Detection of Crimean Congo Hemorrhagic Fever (CCHF) Virus in Ixodid Ticks Collected from Livestock in Slaughterhouse from South of Iran	Salehi-Vaziri M	2020	Iran	Bovidae	Bos	Bos taurus
96	Literature		98	No	Molecular Assay on Detection of Crimean Congo Hemorrhagic Fever (CCHF) Virus in Ixodid Ticks Collected from Livestock in Slaughterhouse from South of Iran	Salehi-Vaziri M	2020	Iran	Bovidae	Ovis	Ovis aries
96	Literature		98	Yes	Molecular Assay on Detection of Crimean Congo Hemorrhagic Fever (CCHF) Virus in Ixodid Ticks Collected from Livestock in Slaughterhouse from South of Iran	Salehi-Vaziri M	2020	Iran	Bovidae	Capra	Capra hircus	400	Theileria annulata	0
96	Literature	29	98	Yes	Molecular Assay on Detection of Crimean Congo Hemorrhagic Fever (CCHF) Virus in Ixodid Ticks Collected from Livestock in Slaughterhouse from South of Iran	Salehi-Vaziri M	2020	Iran	Bovidae	Capra	Capra hircus	160	Theileria lestoquardi	8
96	Literature	30	98	Yes	Molecular Assay on Detection of Crimean Congo Hemorrhagic Fever (CCHF) Virus in Ixodid Ticks Collected from Livestock in Slaughterhouse from South of Iran	Salehi-Vaziri M	2020	Iran	Bovidae	Capra	Capra hircus	400	Theileria ovis	58
97	Literature	31	99	Yes	A report on tick burden and molecular detection of tick-borne pathogens in cattle blood samples collected from four regions in Saudi Arabia	Alanazi AD	2021	Saudi Arabia	Bovidae	Bos	Bos taurus	261	Anaplasma ovis	21
97	Literature	32	99	Yes	A report on tick burden and molecular detection of tick-borne pathogens in cattle blood samples collected from four regions in Saudi Arabia	Alanazi AD	2021	Saudi Arabia	Bovidae	Bos	Bos taurus	228	Theileria annulata	7
97	Literature	33	99	Yes	A report on tick burden and molecular detection of tick-borne pathogens in cattle blood samples collected from four regions in Saudi Arabia	Alanazi AD	2021	Saudi Arabia	Bovidae	Bos	Bos taurus	228	Theileria ovis	2
97	Literature		99	Yes	A report on tick burden and molecular detection of tick-borne pathogens in cattle blood samples collected from four regions in Saudi Arabia	Alanazi AD	2021	Saudi Arabia	Bovidae	Bos	Bos taurus	724	uncharacterised Babesia	0
98	Literature	34	101	Yes	Guardians of the Herd: Molecular Surveillance of Tick Vectors Uncovers Theileriosis Perils in Large Ruminants	Sajid MS	2023	Pakistan	Bovidae	Bubalus	Bubalus bubalis	192	Theileria annulata	55
98	Literature	34	101	Yes	Guardians of the Herd: Molecular Surveillance of Tick Vectors Uncovers Theileriosis Perils in Large Ruminants	Sajid MS	2023	Pakistan	Bovidae	Bos	Bos indicus	136	Theileria annulata	84
99	Literature		102	No	Crimean-Congo hemorrhagic fever virus in ticks in Turkey: A broad range tick surveillance study	Orkun Ö	2017	Turkey	Bovidae	Bos	Bos taurus
100	Literature		103	No	Incidence, species and attachment sites of Ixodidae ticks in cattle, sheep and goats in Algeria	Derradj L	2022	Algeria	Bovidae	Bos	Bos taurus
101	Literature		104	No	Species diversity and geographic distribution of hard ticks (Acari: Ixodoidea: Ixodidae) infesting domestic ruminants, in Qazvin Province, Iran	Shemshad K	2011	Iran	Bovidae	Bos	Bos taurus
102	Literature		107	No	Comprehensive screening of tick-borne microorganisms indicates that a great variety of pathogens are circulating between hard ticks (Ixodoidea: Ixodidae) and domestic ruminants in natural foci of Anatolia	Orkun Ö	2022	Turkey	Bovidae	Bos	Bos taurus
103	Literature		108	No	Genetic diversity, piroplasms and trypanosomes in Rhipicephalus microplus and Hyalomma anatolicum collected from cattle in northern Pakistan	Zeb J	2019	Pakistan	Bovidae	Bos	Bos taurus
104	Literature		109	No	Antibodies against rickettsia in humans and potential vector ticks from Dhofar, Oman	Idris MA	2000	Oman	Bovidae	Bos	Bos taurus
105	Literature		109	No	Antibodies against rickettsia in humans and potential vector ticks from Dhofar, Oman	Idris MA	2000	Oman	Camelidae	Camelus	uncharacterised Camelus
106	Literature		110	No	Molecular evidence of Borrelia theileri and closely related Borrelia spp. in hard ticks infesting domestic animals	Khan M	2023	Pakistan	Bovidae	Bos	Bos taurus
106	Literature		110	No	Molecular evidence of Borrelia theileri and closely related Borrelia spp. in hard ticks infesting domestic animals	Khan M	2023	Pakistan	Bovidae	Capra	Capra hircus
106	Literature		110	No	Molecular evidence of Borrelia theileri and closely related Borrelia spp. in hard ticks infesting domestic animals	Khan M	2023	Pakistan	Bovidae	Ovis	Ovis aries
107	Literature		110	No	Molecular evidence of Borrelia theileri and closely related Borrelia spp. in hard ticks infesting domestic animals	Khan M	2023	Pakistan	Camelidae	Camelus	uncharacterised Camelus
108	Literature		110	No	Molecular evidence of Borrelia theileri and closely related Borrelia spp. in hard ticks infesting domestic animals	Khan M	2023	Pakistan	Canidae	Canis	Canis lupus
109	Literature		110	No	Molecular evidence of Borrelia theileri and closely related Borrelia spp. in hard ticks infesting domestic animals	Khan M	2023	Pakistan	Equidae	Equus	Equus caballus
110	Literature		111	No	Morphological and molecular characterization of ticks infesting cattle and buffaloes in different agro-climatic zones in Andhra Pradesh, India, and factors associated with high tick prevalence	Kandi S	2022	India	Bovidae	Bos	Bos taurus
111	Literature		111	No	Morphological and molecular characterization of ticks infesting cattle and buffaloes in different agro-climatic zones in Andhra Pradesh, India, and factors associated with high tick prevalence	Kandi S	2022	India	Equidae	Equus	Equus caballus
112	Literature	35	112	Yes	Molecular prevalence of Anaplasma marginale in ruminants and Rhipicephalus ticks in northern Pakistan	Ali S	2023	Pakistan	Bovidae	Ovis	Ovis aries	10	Anaplasma marginale	6
112	Literature	35	112	Yes	Molecular prevalence of Anaplasma marginale in ruminants and Rhipicephalus ticks in northern Pakistan	Ali S	2023	Pakistan	Bovidae	Ovis	Ovis aries	9	Anaplasma marginale	5
113	Literature		113	No	Prevalence of cattle ticks in various agro-ecological zones of Khyber Pakhtunkhwa, and evaluation of botanical extracts against Hyalomma detritum	Muhammad K	2023	Pakistan	Bovidae	Bos	Bos taurus
114	Literature		114	No	Prevalence of different tick species on livestock and associated equines and canine from different agro-ecological zones of Pakistan	Hussain N	2023	Pakistan	Bovidae	Ovis	Ovis aries
114	Literature		114	No	Prevalence of different tick species on livestock and associated equines and canine from different agro-ecological zones of Pakistan	Hussain N	2023	Pakistan	Bovidae	Capra	Capra hircus
114	Literature		114	No	Prevalence of different tick species on livestock and associated equines and canine from different agro-ecological zones of Pakistan	Hussain N	2023	Pakistan	Bovidae	Bubalus	Bubalus bubalis
114	Literature		114	No	Prevalence of different tick species on livestock and associated equines and canine from different agro-ecological zones of Pakistan	Hussain N	2023	Pakistan	Bovidae	Bos	Bos taurus
115	Literature	36	115	Yes	Epidemiological study on tropical theileriosis (Theileria annulata infection) in the Egyptian Oases with special reference to the molecular characterization of Theileria spp	Al-Hosary A	2018	Egypt	Bovidae	Bos	Bos taurus	1068	Theileria annulata	679
115	Literature	37	115	Yes	Epidemiological study on tropical theileriosis (Theileria annulata infection) in the Egyptian Oases with special reference to the molecular characterization of Theileria spp	Al-Hosary A	2018	Egypt	Bovidae	Bos	Bos taurus	1068	uncharacterised Babesia	513
116	Literature		116	No	Crimean-Congo hemorrhagic fever：a molecular survey on hard ticks (Ixodidae) in Yazd province, Iran	Yaser SA	2011	Iran	Bovidae	Bos	Bos taurus
116	Literature		116	No	Crimean-Congo hemorrhagic fever：a molecular survey on hard ticks (Ixodidae) in Yazd province, Iran	Yaser SA	2011	Iran	Bovidae	Ovis	Ovis aries
116	Literature		116	No	Crimean-Congo hemorrhagic fever：a molecular survey on hard ticks (Ixodidae) in Yazd province, Iran	Yaser SA	2011	Iran	Bovidae	Capra	Capra hircus
117	Literature		116	No	Crimean-Congo hemorrhagic fever：a molecular survey on hard ticks (Ixodidae) in Yazd province, Iran	Yaser SA	2011	Iran	Camelidae	Camelus	uncharacterised Camelus
118	Literature		117	No	Epidemiology, Distribution and Identification of Ticks on Livestock in Pakistan	Khan SS	2022	Pakistan	Bovidae	Ovis	Ovis aries
118	Literature		117	No	Epidemiology, Distribution and Identification of Ticks on Livestock in Pakistan	Khan SS	2022	Pakistan	Bovidae	Capra	Capra hircus
118	Literature		117	No	Epidemiology, Distribution and Identification of Ticks on Livestock in Pakistan	Khan SS	2022	Pakistan	Bovidae	Bos	Bos taurus
118	Literature		117	No	Epidemiology, Distribution and Identification of Ticks on Livestock in Pakistan	Khan SS	2022	Pakistan	Bovidae	Bubalus	Bubalus bubalis
119	Literature		118	No	Population ecology of Hyalomma anatolicum anatolicum (Acari: Ixodidae) in cattle of UT of Dadra & Nagar Haveli, India	Sanghai A A	2018	India	Bovidae	Bos	Bos taurus
120	Literature		119	No	Study on species distribution and seasonal dynamics of equine tick infestation in Ardabil province, northwest of Iran	Gholmohammadi S	2024	Iran	Equidae	Equus	Equus caballus
120	Literature		119	No	Study on species distribution and seasonal dynamics of equine tick infestation in Ardabil province, northwest of Iran	Gholmohammadi S	2024	Iran	Equidae	Equus	Equus asinus
121	Literature		119	No	Study on species distribution and seasonal dynamics of equine tick infestation in Ardabil province, northwest of Iran	Gholmohammadi S	2024	Iran	Bovidae	Bos	Bos taurus
122	Literature		120	No	PCR-RELP for detecting of Theileria annulata infection in cattle and Hyalomma species in Kermanshah Province, Iran	Sohrabi S	2013	Iran	Bovidae	Bos	Bos taurus
123	Literature	38	121	Yes	Molecular epidemiology of Theileria annulata infection of cattle in Layyah District, Pakistan	Parveen A	2021	Pakistan	Bovidae	Bos	Bos taurus	844	Theileria annulata	174
124	Literature		122	No	Prevalence of ixodid ticks on cattle, sheep and goats in Ilam County, Ilam Province, Iran	Loui Monfared A	2015	Iran	Bovidae	Bos	Bos taurus
124	Literature		122	No	Prevalence of ixodid ticks on cattle, sheep and goats in Ilam County, Ilam Province, Iran	Loui Monfared A	2015	Iran	Bovidae	Ovis	Ovis aries
125	Literature		123	No	Molecular Detection of Rickettsia hoogstraalii in Hyalomma anatolicum and Haemaphysalis sulcata: Updated Knowledge on the Epidemiology of Tick-Borne Rickettsia hoogstraalii	Aneela A	2023	Pakistan	Bovidae	Bos	Bos taurus
126	Literature		124	No	Prevalence and risk factors associated with tick infestation of buffaloes in the eastern part of Uttar Pradesh, India	Naseem A	2020	India	Bovidae	Bubalus	Bubalus bubalis
127	Literature		125	No	Prevalence of ixodid ticks on cattle and sheep northeast of Iran.	Hassan MA	2010	Iran	Bovidae	Bos	Bos taurus
128	Literature		126	No	Crimean-Congo hemorrhagic fever virus in various ixodid tick species from a highly endemic area	Tekin S	2012	Turkey	Bovidae	Bos	Bos taurus
129	Literature		127	No	Identification of ectoparasites of camels in Sabzevar City, Iran	Shamsi L	2020	Iran	Camelidae	Camelus	uncharacterised Camelus
130	Literature		128	No	Hyalomma spp. ticks and associated Anaplasma spp. and Ehrlichia spp. on the Iran-Pakistan border	Choubdar N	2021	Iran	Bovidae	Bos	Bos taurus
130	Literature		128	No	Hyalomma spp. ticks and associated Anaplasma spp. and Ehrlichia spp. on the Iran-Pakistan border	Choubdar N	2021	Iran	Bovidae	Capra	Capra hircus
131	Literature		129	No	Tick infestation on sheep, goat, horse and wild hare in Tamil Nadu	Soundararajan C	2018	India	Bovidae	Ovis	Ovis aries
131	Literature		129	No	Tick infestation on sheep, goat, horse and wild hare in Tamil Nadu	Soundararajan C	2018	India	Bovidae	Capra	Capra hircus
132	Literature		130	No	An integrated overview of the bacterial flora composition of Hyalomma anatolicum, the main vector of CCHF	Choubdar N	2021	Iran	Bovidae	Bos	Bos taurus
133	Literature		132	No	Tick (Acari = Ixodoidea: Ixodidae) immatures feeding on cattle, camels and sheep in the Sudan, with notes on behaviour of Hyalomma anatolicum anatolicum larvae fed on different hosts	Latif A A	1985	Sudan	Bovidae	Ovis	Ovis aries
133	Literature		132	No	Tick (Acari = Ixodoidea: Ixodidae) immatures feeding on cattle, camels and sheep in the Sudan, with notes on behaviour of Hyalomma anatolicum anatolicum larvae fed on different hosts	Latif A A	1985	Sudan	Bovidae	Bos	Bos taurus
134	Literature		134	No	Modelling the transmission dynamics of Theileria annulata: model structure and validation for the Turkish context	Sutton AJ	2012	Turkey	Bovidae	Bos	Bos taurus
135	Literature		135	No	Experimental transmission of Theileria ovis by Hyalomma anatolicum anatolicum	Li Y	2010	China	Bovidae	Ovis	Ovis aries
135	Literature		135	No	Experimental transmission of Theileria ovis by Hyalomma anatolicum anatolicum	Li Y	2010	China	Bovidae	Capra	Capra hircus
136	Literature		136	No	Tick Infestation Rate of Sheep and Their Distribution in Abdanan County, Ilam Province, Iran, 2007-2008	Nasiri A	2010	Iran	Bovidae	Ovis	Ovis aries
137	Literature		137	No	The Prevalence of Pathogens among Ticks Collected from Livestock in Kazakhstan	Sultankulova KT	2022	Kazakhstan	Bovidae	Bos	Bos taurus
137	Literature		137	No	The Prevalence of Pathogens among Ticks Collected from Livestock in Kazakhstan	Sultankulova KT	2022	Kazakhstan	Bovidae	Ovis	Ovis aries
138	Literature		137	No	The Prevalence of Pathogens among Ticks Collected from Livestock in Kazakhstan	Sultankulova KT	2022	Kazakhstan	Equidae	Equus	Equus caballus
139	Literature		138	No	Natural infection rates and transmission of Theileria annulata by Hyalomma anatolicum anatolicum ticks in the Sudan	Salih DA	2005	Sudan	Leporidae	Oryctolagus	Oryctolagus cuniculus
140	Literature		140	No	A study of ticks and tick-borne livestock pathogens in Pakistan	Karim S	2017	Pakistan	Bovidae	Bos	Bos taurus
140	Literature		140	No	A study of ticks and tick-borne livestock pathogens in Pakistan	Karim S	2017	Pakistan	Bovidae	Bubalus	Bubalus bubalis
141	Literature	39	141	No	Epidemiology and molecular characterization of Theileria annulata in ticks collected from cattle in the central part of Tamil Nadu, India	Velusamy R	2023	India	Bovidae	Bos	Bos taurus		Theileria annulata
142	Literature		144	No	Rickettsial agents in Egyptian ticks collected from domestic animals	Loftis AD	2006	Egypt	Bovidae	Bos	Bos taurus
143	Literature		146	No	Epidemiology and seasonal dynamics of Ixodid ticks of dairy animals of Punjab state, India	Haque M	2011	India	Bovidae	Bos	Bos taurus
143	Literature		146	No	Epidemiology and seasonal dynamics of Ixodid ticks of dairy animals of Punjab state, India	Haque M	2011	India	Bovidae	Bubalus	Bubalus bubalis
144	Literature		147	No	Ixodid Ticks (Arachnida: Acari) Prevalence Associated with Risk Factors in the Bovine Host in District Quetta, Balochistan	Rafiq N	2017	Pakistan	Bovidae	Bos	Bos taurus
145	Literature		148	No	Ticks (Ixodoidea) of domestic animals in Cyprus	Le Riche P D	1974	Cyprus	Bovidae	Bos	Bos taurus
145	Literature		148	No	Ticks (Ixodoidea) of domestic animals in Cyprus	Le Riche P D	1974	Cyprus	Bovidae	Ovis	Ovis aries
145	Literature		148	No	Ticks (Ixodoidea) of domestic animals in Cyprus	Le Riche P D	1974	Cyprus	Bovidae	Capra	Capra hircus
146	Literature		149	No	Epidemiology of ticks and molecular characterization of Rhipicephalus microplus in cattle population in North-Western Pakistan	Zeb J	2020	Pakistan	Bovidae	Bos	Bos taurus
147	Literature	40	150	No	Molecular identification, risk factor assessment, and phylogenetic analysis of tick-borne pathogens in symptomatic and asymptomatic cattle from South-Eastern Iran	Fathi A	2023	Iran	Bovidae	Bos	Bos taurus	230	Anaplasma bovis	14
147	Literature	41	150	Yes	Molecular identification, risk factor assessment, and phylogenetic analysis of tick-borne pathogens in symptomatic and asymptomatic cattle from South-Eastern Iran	Fathi A	2023	Iran	Bovidae	Bos	Bos taurus	230	Anaplasma marginale	166
147	Literature	42	150	Yes	Molecular identification, risk factor assessment, and phylogenetic analysis of tick-borne pathogens in symptomatic and asymptomatic cattle from South-Eastern Iran	Fathi A	2023	Iran	Bovidae	Bos	Bos taurus	230	Anaplasma phagocytophilum	152
147	Literature	43	150	No	Molecular identification, risk factor assessment, and phylogenetic analysis of tick-borne pathogens in symptomatic and asymptomatic cattle from South-Eastern Iran	Fathi A	2023	Iran	Bovidae	Bos	Bos taurus	230	uncharacterised Anaplasma	152
147	Literature	44	150	Yes	Molecular identification, risk factor assessment, and phylogenetic analysis of tick-borne pathogens in symptomatic and asymptomatic cattle from South-Eastern Iran	Fathi A	2023	Iran	Bovidae	Bos	Bos taurus	230	Babesia bigemina	23
147	Literature	45	150	Yes	Molecular identification, risk factor assessment, and phylogenetic analysis of tick-borne pathogens in symptomatic and asymptomatic cattle from South-Eastern Iran	Fathi A	2023	Iran	Bovidae	Bos	Bos taurus	230	Theileria annulata	157
148	Literature		151	No	Crimean-Congo haemorrhagic fever virus infection in the Western Province of Saudi Arabia	el-Azazy OM	1997	Saudi Arabia	Bovidae	Capra	Capra hircus
149	Literature	46	152	Yes	Crimean-congo haemorrhagic fever: a seroepidemiological and tick survey in the Sultanate of Oman	Williams RJ	2000	Oman	Bovidae	Bos	Bos taurus	29	Crimean-Congo haemorrhagic fever virus	1
149	Literature	46	152	Yes	Crimean-congo haemorrhagic fever: a seroepidemiological and tick survey in the Sultanate of Oman	Williams RJ	2000	Oman	Bovidae	Capra	Capra hircus	225	Crimean-Congo haemorrhagic fever virus	61
149	Literature	46	152	Yes	Crimean-congo haemorrhagic fever: a seroepidemiological and tick survey in the Sultanate of Oman	Williams RJ	2000	Oman	Bovidae	Ovis	Ovis aries	126	Crimean-Congo haemorrhagic fever virus	29
150	Literature		153	No	Prevalence of tick species in sheep and goat flocks in areas of southern Greece	Dimanopoulou A P	2017	Greece	Bovidae	Capra	Capra hircus
151	Literature		154	No	Detection of Theileria-like organisms in Hyalomma ticks (Acarina: Ixodidae) in Khuzestan, Iran	Asadollahi Z	2018	Iran	Bovidae	Bos	Bos taurus
152	Literature	47	155	Yes	Epidemiology of tropical theileriosis in the Cappadocia region	Inci A	2008	Turkey	Bovidae	Bos	Bos taurus	554	Theileria annulata	374
153	Literature	48	158	Yes	Molecular detection of Coxiella burnetii in tick and blood samples from small ruminants in northwest of Iran	Ghazanabad AE	2023	Iran	Bovidae	Capra	Capra hircus	391	Coxiella burnetii	77
153	Literature	48	158	Yes	Molecular detection of Coxiella burnetii in tick and blood samples from small ruminants in northwest of Iran	Ghazanabad AE	2023	Iran	Bovidae	Ovis	Ovis aries	536	Coxiella burnetii	141
154	Literature		159	No	Isolation of Wanowrie, Thogoto, and Dhori Viruses from Hyalomma Ticks Infesting Camels in Egypt	Williams RE	1973	Egypt	Camelidae	Camelus	uncharacterised Camelus
155	Literature	49	160	Yes	Bovine ticks harbour a diverse array of microorganisms in Pakistan	Ghafar A	2020	Pakistan	Bovidae	Bos	Bos taurus	90	Anaplasma marginale	11
155	Literature	50	160	No	Bovine ticks harbour a diverse array of microorganisms in Pakistan	Ghafar A	2020	Pakistan	Bovidae	Bos	Bos taurus	40	uncharacterised Bartonella	1
155	Literature	51	160	No	Bovine ticks harbour a diverse array of microorganisms in Pakistan	Ghafar A	2020	Pakistan	Bovidae	Bubalus	Bubalus bubalis	91	uncharacterised Borrelia	7
156	Literature		161	No	Distribution of ticks (Acari：Ixodidae) infesting domestic ruminants in mountainous areas of Golestan province, Iran	Sarani M	2014	Iran	Bovidae	Bos	Bos taurus
156	Literature		161	No	Distribution of ticks (Acari：Ixodidae) infesting domestic ruminants in mountainous areas of Golestan province, Iran	Sarani M	2014	Iran	Bovidae	Ovis	Ovis aries
157	Literature		161	No	Distribution of ticks (Acari：Ixodidae) infesting domestic ruminants in mountainous areas of Golestan province, Iran	Sarani M	2014	Iran	Camelidae	Camelus	uncharacterised Camelus
158	Literature		162	No	Molecular Assay on Crimean Congo Hemorrhagic Fever Virus in Ticks (Ixodidae) Collected from Kermanshah Province, Western Iran	Mohammadian M	2016	Iran	Bovidae	Ovis	Ovis aries
158	Literature		162	No	Molecular Assay on Crimean Congo Hemorrhagic Fever Virus in Ticks (Ixodidae) Collected from Kermanshah Province, Western Iran	Mohammadian M	2016	Iran	Bovidae	Capra	Capra hircus
159	Literature		164	No	Preliminary survey of ticks (Acari: Ixodidae) on cattle in northern Sudan	Salih DA	2004	Sudan	Bovidae	Bos	Bos taurus
160	Literature		165	No	Theileria infectivity ofHyalomma ticks in Haryana, India	Sangwan AK	1986	India	Bovidae	Bos	Bos taurus
161	Literature		166	No	Distribution and seasonal activity of tick species on cattle in the West Aegean region of Turkey	Bakirci S	2012	Turkey	Bovidae	Bos	Bos taurus
162	Literature	52	167	Yes	A molecular study on Babesia spp. in cattle and ticks in West-Azerbaijan province, Iran	Rajabi S	2017	Iran	Bovidae	Bos	Bos taurus	450	Babesia bigemina	37
162	Literature	53	167	No	A molecular study on Babesia spp. in cattle and ticks in West-Azerbaijan province, Iran	Rajabi S	2017	Iran	Bovidae	Bos	Bos taurus	45	Babesia bovis	3
163	Literature		168	No	Molecular investigation of Rickettsia spp. and Francisella tularensis in ticks from three provinces of Turkey	Demir S	2020	Turkey	Bovidae	Bos	Bos taurus
164	Literature		169	No	Modified larval packet test based detection of amitraz resistance in Hyalomma anatolicum Koch (Acari: Ixodidae) from Punjab districts of India	Jyoti	2019	India	Bovidae	Bos	Bos taurus
165	Literature		170	No	Effect of Meteorological Factors on Hyalomma Species Composition and Their Host Preference, Seasonal Prevalence and Infection Status to Crimean-Congo Haemorrhagic Fever in Iran	Choubdar N	2019	Iran	Bovidae	Ovis	Ovis aries
165	Literature		170	No	Effect of Meteorological Factors on Hyalomma Species Composition and Their Host Preference, Seasonal Prevalence and Infection Status to Crimean-Congo Haemorrhagic Fever in Iran	Choubdar N	2019	Iran	Bovidae	Bos	Bos taurus
165	Literature		170	No	Effect of Meteorological Factors on Hyalomma Species Composition and Their Host Preference, Seasonal Prevalence and Infection Status to Crimean-Congo Haemorrhagic Fever in Iran	Choubdar N	2019	Iran	Bovidae	Capra	Capra hircus
166	Literature		170	No	Effect of Meteorological Factors on Hyalomma Species Composition and Their Host Preference, Seasonal Prevalence and Infection Status to Crimean-Congo Haemorrhagic Fever in Iran	Choubdar N	2019	Iran	Camelidae	Camelus	uncharacterised Camelus
167	Literature		171	No	Experiments on transmission of an unidentified Theileria sp to small ruminants with Haemaphysalis qinghaiensis and Hyalomma anatolicum anatolicum	Yin H	2002	China	Bovidae	Bos	Bos taurus
167	Literature		171	No	Experiments on transmission of an unidentified Theileria sp to small ruminants with Haemaphysalis qinghaiensis and Hyalomma anatolicum anatolicum	Yin H	2002	China	Bovidae	Ovis	Ovis aries
168	Literature		172	No	Acaricide resistance status in Indian isolates of Hyalomma anatolicum	Shyma KP	2012	India	Bovidae	Bos	Bos taurus
168	Literature		172	No	Acaricide resistance status in Indian isolates of Hyalomma anatolicum	Shyma KP	2012	India	Bovidae	Bos	Bos taurus
169	Literature	54	173	Yes	An epidemiological study on ovine babesiosis in the Mashhad suburb area, province of Khorasan, Iran	Razmi GR	2002	Iran	Bovidae	Ovis	Ovis aries	677	Babesia motasi	25
169	Literature	55	173	Yes	An epidemiological study on ovine babesiosis in the Mashhad suburb area, province of Khorasan, Iran	Razmi GR	2002	Iran	Bovidae	Ovis	Ovis aries	677	Babesia ovis	188
170	Literature	56	174	Yes	Molecular detection of Coxiella burnetii and Borrelia burgdorferiin ticks infesting goats in North-Eastern states of India	Patra G	2020	India	Bovidae	Capra	Capra hircus	1053	Coxiella burnetii	5
171	Literature		175	No	Molecular characterization of ticks and tick-borne piroplasms from cattle and camel in Hofuf, Eastern Saudi Arabia	Omer SA	2021	Saudi Arabia	Bovidae	Bos	Bos taurus
172	Literature		175	No	Molecular characterization of ticks and tick-borne piroplasms from cattle and camel in Hofuf, Eastern Saudi Arabia	Omer SA	2021	Saudi Arabia	Camelidae	Camelus	Camelus dromedarius
173	Literature		176	No	Prevalence of ixodid ticks on cattle and sheep southeast of Iran	Dehaghi MM	2011	Iran	Bovidae	Bos	Bos taurus
174	Literature		177	No	Molecular epidemiology of Crimean- Congo hemorrhagic fever virus genome isolated from ticks of Hamadan province of Iran	Tahmasebi F	2010	Iran	Bovidae	Ovis	Ovis aries
175	Literature		177	No	Molecular epidemiology of Crimean-Congo hemorrhagic fever virus detected from ticks of one humped camels (Camelus dromedarius) population in northeastern Iran	Champour M	2014	Iran	Camelidae	Camelus	uncharacterised Camelus
176	Literature		178	No	Investigations into Ixodidae ticks in cattle in Lahore, Pakistan	Ahmed S	2012	Pakistan	Bovidae	Bos	Bos taurus
177	Literature		179	No	Ticks (Acari: Ixodidae) infesting common domestic animals in Al-Qasim Province, Saudi Arabia	Al-Khalifa MS	1984	Saudi Arabia	Camelidae	Camelus	uncharacterised Camelus
178	Literature		180	No	Identification and new records of tick species on livestock from district Dera Ismail Khan, Pakistan	Ullah N	2021	Pakistan	Bovidae	Bos	Bos taurus
178	Literature		180	No	Identification and new records of tick species on livestock from district Dera Ismail Khan, Pakistan	Ullah N	2021	Pakistan	Bovidae	Ovis	Ovis aries
178	Literature		180	No	Identification and new records of tick species on livestock from district Dera Ismail Khan, Pakistan	Ullah N	2021	Pakistan	Bovidae	Capra	Capra hircus
178	Literature		180	No	Identification and new records of tick species on livestock from district Dera Ismail Khan, Pakistan	Ullah N	2021	Pakistan	Bovidae	Bubalus	Bubalus bubalis
179	Literature	57	181	Yes	An Assessment of the Molecular Diversity of Ticks and Tick-Borne Microorganisms of Small Ruminants in Pakistan	Ghafar A	2020	Pakistan	Bovidae	Ovis	Ovis aries	6	Anaplasma ovis	3
179	Literature	57	181	Yes	An Assessment of the Molecular Diversity of Ticks and Tick-Borne Microorganisms of Small Ruminants in Pakistan	Ghafar A	2020	Pakistan	Bovidae	Capra	Capra hircus	8	Anaplasma ovis	4
179	Literature	58	181	No	An Assessment of the Molecular Diversity of Ticks and Tick-Borne Microorganisms of Small Ruminants in Pakistan	Ghafar A	2020	Pakistan	Bovidae	Ovis	Ovis aries	6	Rickettsia conorii	1
179	Literature	58	181	No	An Assessment of the Molecular Diversity of Ticks and Tick-Borne Microorganisms of Small Ruminants in Pakistan	Ghafar A	2020	Pakistan	Bovidae	Capra	Capra hircus	8	Rickettsia conorii	1
179	Literature	59	181	No	An Assessment of the Molecular Diversity of Ticks and Tick-Borne Microorganisms of Small Ruminants in Pakistan	Ghafar A	2020	Pakistan	Bovidae	Ovis	Ovis aries	6	Rickettsia aeschlimannii	1
179	Literature	59	181	No	An Assessment of the Molecular Diversity of Ticks and Tick-Borne Microorganisms of Small Ruminants in Pakistan	Ghafar A	2020	Pakistan	Bovidae	Capra	Capra hircus	8	Rickettsia aeschlimannii	1
179	Literature	60	181	No	An Assessment of the Molecular Diversity of Ticks and Tick-Borne Microorganisms of Small Ruminants in Pakistan	Ghafar A	2020	Pakistan	Bovidae	Ovis	Ovis aries	6	Rickettsia slovaca	3
179	Literature	60	181	No	An Assessment of the Molecular Diversity of Ticks and Tick-Borne Microorganisms of Small Ruminants in Pakistan	Ghafar A	2020	Pakistan	Bovidae	Capra	Capra hircus	8	Rickettsia slovaca	1
179	Literature	64	181	No	An Assessment of the Molecular Diversity of Ticks and Tick-Borne Microorganisms of Small Ruminants in Pakistan	Ghafar A	2020	Pakistan	Bovidae	Ovis	Ovis aries	6	Rickettsia massiliae	3
179	Literature	64	181	No	An Assessment of the Molecular Diversity of Ticks and Tick-Borne Microorganisms of Small Ruminants in Pakistan	Ghafar A	2020	Pakistan	Bovidae	Capra	Capra hircus	8	Rickettsia massiliae	4
179	Literature	61	181	No	An Assessment of the Molecular Diversity of Ticks and Tick-Borne Microorganisms of Small Ruminants in Pakistan	Ghafar A	2020	Pakistan	Bovidae	Ovis	Ovis aries	6	uncharacterised Francisella	4
179	Literature	61	181	No	An Assessment of the Molecular Diversity of Ticks and Tick-Borne Microorganisms of Small Ruminants in Pakistan	Ghafar A	2020	Pakistan	Bovidae	Capra	Capra hircus	8	uncharacterised Francisella	3
179	Literature	62	181	Yes	An Assessment of the Molecular Diversity of Ticks and Tick-Borne Microorganisms of Small Ruminants in Pakistan	Ghafar A	2020	Pakistan	Bovidae	Ovis	Ovis aries	6	uncharacterised Theileria	3
179	Literature	62	181	Yes	An Assessment of the Molecular Diversity of Ticks and Tick-Borne Microorganisms of Small Ruminants in Pakistan	Ghafar A	2020	Pakistan	Bovidae	Capra	Capra hircus	8	uncharacterised Theileria	5
179	Literature	63	181	Yes	An Assessment of the Molecular Diversity of Ticks and Tick-Borne Microorganisms of Small Ruminants in Pakistan	Ghafar A	2020	Pakistan	Bovidae	Capra	Capra hircus	8	Anaplasma centrale	1
179	Literature	65	181	No	An Assessment of the Molecular Diversity of Ticks and Tick-Borne Microorganisms of Small Ruminants in Pakistan	Ghafar A	2020	Pakistan	Bovidae	Ovis	Ovis aries	6	uncharacterised Ehrlichia	2
180	Literature		182	No	Genetic analysis of the M RNA segment of Crimean-Congo hemorrhagic fever virus strains in Turkey	Ozdarendeli A	2008	Turkey	Bovidae	Bos	Bos taurus
181	Literature		184	No	Ticks (Acarina, Ixodoidea) of northern regions of Somali Democratic Republic	Pegram R G	1976	Somali Democratic Republic	Camelidae	Camelus	uncharacterised Camelus
182	Literature		184	No	Ticks (Acarina, Ixodoidea) of northern regions of Somali Democratic Republic	Pegram R G	1976	Somali Democratic Republic	Bovidae	Bos	Bos taurus
182	Literature		184	No	Ticks (Acarina, Ixodoidea) of northern regions of Somali Democratic Republic	Pegram R G	1976	Somali Democratic Republic	Bovidae	Ovis	Ovis aries
182	Literature		184	No	Ticks (Acarina, Ixodoidea) of northern regions of Somali Democratic Republic	Pegram R G	1976	Somali Democratic Republic	Bovidae	Capra	Capra hircus
183	Literature		185	No	Molecular evidence of Theileria equi infection in Hyalomma anatolicum ticks infested on sero-positive Indian horses	Bhagwan J	2015	India	Equidae	Equus	Equus caballus
183	Literature		185	No	Molecular evidence of Theileria equi infection in Hyalomma anatolicum ticks infested on sero-positive Indian horses	Bhagwan J	2015	India	Equidae	Equus	Equus caballus
184	Literature		186	No	Species Distribution and Seasonal Dynamics of Equine Tick Infestation in Two Subtropical Climate Niches in Punjab, Pakistan	Ali S	2019	Pakistan	Equidae	Equus	Equus caballus
185	Literature		187	No	Biodiversity Indices and Medically Importance of Ticks in North Khorasan Province, Northeast of Iran	Arzamani K	2021	Iran	Bovidae	Ovis	Ovis aries
185	Literature		187	No	Biodiversity Indices and Medically Importance of Ticks in North Khorasan Province, Northeast of Iran	Arzamani K	2021	Iran	Bovidae	Capra	Capra hircus
185	Literature		187	No	Biodiversity Indices and Medically Importance of Ticks in North Khorasan Province, Northeast of Iran	Arzamani K	2021	Iran	Bovidae	Bos	Bos taurus
186	Literature		188	No	Distribution of ticks infesting ruminants and risk factors associated with high tick prevalence in livestock farms in the semi-arid and arid agro-ecological zones of Pakistan	Rehman A	2017	Pakistan	Bovidae	Bos	Bos taurus
186	Literature		188	No	Distribution of ticks infesting ruminants and risk factors associated with high tick prevalence in livestock farms in the semi-arid and arid agro-ecological zones of Pakistan	Rehman A	2017	Pakistan	Bovidae	Capra	Capra hircus
186	Literature		188	No	Distribution of ticks infesting ruminants and risk factors associated with high tick prevalence in livestock farms in the semi-arid and arid agro-ecological zones of Pakistan	Rehman A	2017	Pakistan	Bovidae	Bubalus	Bubalus bubalis
186	Literature		188	No	Distribution of ticks infesting ruminants and risk factors associated with high tick prevalence in livestock farms in the semi-arid and arid agro-ecological zones of Pakistan	Rehman A	2017	Pakistan	Bovidae	Ovis	Ovis aries
187	Literature		189	No	The diversity of tick-borne bacteria and parasites in ticks collected from the Strandja Nature Park in south-eastern Bulgaria	Nader J	2018	Bulgaria	Canidae	Canis	Canis lupus
188	Literature	66	190	Yes	Molecular detection, infection rate and vectors of Theileria lestoquardi in goats from West Azerbaijan province, Iran	Mohammadi SM	2017	Iran	Bovidae	Capra	Capra hircus	400	Theileria lestoquardi	25
189	Literature		191	No	Incidence of ectoparasite in chiltan wild goat (Artiodactyla: Caprinae) native of Hazarganji chiltan national park (HCNP), Balochistan, Pakistan	Haneef M	2019	Pakistan	Bovidae	Capra	Capra aegagrus(chiltan wild goat)
190	Literature		192	No	Molecular evidence of tick-borne pathogens in Hyalomma anatolicum ticks infesting cattle in Xinjiang Uygur Autonomous Region, Northwestern China	Yu P	2017	China	Bovidae	Bos	Bos taurus
190	Literature		192	No	Molecular evidence of tick-borne pathogens in Hyalomma anatolicum ticks infesting cattle in Xinjiang Uygur Autonomous Region, Northwestern China	Yu P	2017	China	Bovidae	Bos	Bos taurus
191	Literature		193	No	Detection of acaricidal resistance in Hyalomma anatolicum anatolicum from Banaskantha district, Gujarat	Singh NK	2015	India	Bovidae	Bos	Bos taurus
192	Literature		194	No	Ticks (Acari: Ixodidae) of livestock and their seasonal activities, northwest of Iran	Ramezani Z	2014	Iran	Bovidae	Bos	Bos taurus
192	Literature		194	No	Ticks (Acari: Ixodidae) of livestock and their seasonal activities, northwest of Iran	Ramezani Z	2014	Iran	Bovidae	Ovis	Ovis aries
192	Literature		194	No	Ticks (Acari: Ixodidae) of livestock and their seasonal activities, northwest of Iran	Ramezani Z	2014	Iran	Bovidae	Capra	Capra hircus
193	Literature		195	No	Ixodid Ticks Diversity and Seasonal Dynamic on Cattle in North, Middle and South of Iraq	Shanan S M H	2017	Iraq	Bovidae	Bos	Bos taurus
194	Literature	67	196	Yes	A molecular survey of bovine Theileria parasites among apparently healthy cattle and with a note on the distribution of ticks in eastern Turkey	Aktas M	2006	Turkey	Bovidae	Bos	Bos taurus	252	Theileria annulata	99
194	Literature	68	196	Yes	A molecular survey of bovine Theileria parasites among apparently healthy cattle and with a note on the distribution of ticks in eastern Turkey	Aktas M	2006	Turkey	Bovidae	Bos	Bos taurus	252	uncharacterised Theileria	18
195	Literature		197	No	Molecular prevalence of Anaplasma phagocytophilum in sheep from Iraq	Jayaseelan C	2019	Iraq	Bovidae	Ovis	Ovis aries
196	Literature		198	No	Cypermethrin resistance inHyalomma anatolicumandRhipicephalus microplusticks of arid and semi-arid zone of Haryana, a northern state of India	Gupta S	2021	India	Bovidae	Bos	Bos taurus
197	Literature		199	No	Spatio-Temporal Patterns of Ticks and Molecular Survey of Anaplasma marginale, with Notes on Their Phylogeny	Alam S	2022	Pakistan	Bovidae	Ovis	Ovis aries
197	Literature		199	No	Spatio-Temporal Patterns of Ticks and Molecular Survey of Anaplasma marginale, with Notes on Their Phylogeny	Alam S	2022	Pakistan	Bovidae	Capra	Capra hircus
197	Literature		199	No	Spatio-Temporal Patterns of Ticks and Molecular Survey of Anaplasma marginale, with Notes on Their Phylogeny	Alam S	2022	Pakistan	Bovidae	Bos	Bos taurus
197	Literature		199	No	Spatio-Temporal Patterns of Ticks and Molecular Survey of Anaplasma marginale, with Notes on Their Phylogeny	Alam S	2022	Pakistan	Bovidae	Bubalus	Bubalus bubalis
198	Literature		199	No	Spatio-Temporal Patterns of Ticks and Molecular Survey of Anaplasma marginale, with Notes on Their Phylogeny	Alam S	2022	Pakistan	Camelidae	Camelus	uncharacterised Camelus
199	Literature		199	No	Spatio-Temporal Patterns of Ticks and Molecular Survey of Anaplasma marginale, with Notes on Their Phylogeny	Alam S	2022	Pakistan	Canidae	Canis	Canis lupus
200	Literature		199	No	Spatio-Temporal Patterns of Ticks and Molecular Survey of Anaplasma marginale, with Notes on Their Phylogeny	Alam S	2022	Pakistan	Equidae	Equus	Equus caballus
201	Literature	69	201	Yes	First confirmed report of outbreak of malignant ovine theileriosis among goats in Sudan	Taha KM	2011	Sudan	Bovidae	Capra	Capra hircus	16	Theileria lestoquardi	10
202	Literature		202	No	Distribution and population dynamics of ticks (Acari: Ixodidae) infesting sheep in Sennar State, Sudan	Mohammed MS	2007	Sudan	Bovidae	Ovis	Ovis aries
203	Literature		203	No	Distribution, prevalence and diversity of ticks (Acari: Ixodidae) infesting one-humped camels from Southwest Punjab, Pakistan	Yasmeen N	2023	Pakistan	Camelidae	Camelus	Camelus dromedarius
204	Literature	70	205	Yes	Identification of tick vectors of ovine theileriosis in an endemic region of Iran	Razmi GR	2003	Iran	Bovidae	Ovis	Ovis aries	188	Theileria lestoquardi	68
205	Literature		206	No	Prevalence of tick infestation (Rhipicephalus sanguineus and Hyalomma anatolicum anatolicum) in dogs in Punjab, Pakistan	Ul-Hasan M	2012	Pakistan	Canidae	Canis	Canis lupus
206	Literature		208	No	Diversity and distribution of ticks from domestic ruminants in Lebanon	Dabaja MF	2017	Lebanon	Bovidae	Bos	Bos taurus
206	Literature		208	No	Diversity and distribution of ticks from domestic ruminants in Lebanon	Dabaja MF	2017	Lebanon	Bovidae	Capra	Capra hircus
206	Literature		208	No	Diversity and distribution of ticks from domestic ruminants in Lebanon	Dabaja MF	2017	Lebanon	Bovidae	Ovis	Ovis aries
207	Literature		209	No	Hard Ticks on Domestic Ruminants and their Seasonal Population Dynamics in Yazd Province, Iran	Salim Abadi Y	2010	Iran	Bovidae	Bos	Bos taurus
207	Literature		209	No	Hard Ticks on Domestic Ruminants and their Seasonal Population Dynamics in Yazd Province, Iran	Salim Abadi Y	2010	Iran	Bovidae	Ovis	Ovis aries
207	Literature		209	No	Hard Ticks on Domestic Ruminants and their Seasonal Population Dynamics in Yazd Province, Iran	Salim Abadi Y	2010	Iran	Bovidae	Capra	Capra hircus
208	Literature		209	No	Hard Ticks on Domestic Ruminants and their Seasonal Population Dynamics in Yazd Province, Iran	Salim Abadi Y	2010	Iran	Camelidae	Camelus	uncharacterised Camelus
209	Literature		211	No	Molecular detection of tick-borne pathogens harbored by ticks collected from livestock in the Xinjiang Uygur Autonomous Region, China	Li Y	2020	China	Bovidae	Ovis	Ovis aries
209	Literature		211	No	Molecular detection of tick-borne pathogens harbored by ticks collected from livestock in the Xinjiang Uygur Autonomous Region, China	Li Y	2020	China	Bovidae	Bos	Bos taurus
210	Literature		211	No	Molecular detection of tick-borne pathogens harbored by ticks collected from livestock in the Xinjiang Uygur Autonomous Region, China	Li Y	2020	China	Equidae	Equus	Equus caballus
211	Literature		212	No	A survey of ixodid ticks feeding on cattle and molecular detection of Coxiella burnetii from ticks in Southeast Iran	Ghashghaei O	2016	Iran	Bovidae	Bos	Bos taurus
212	Literature		213	No	Morphological and phylogenetic study of Hyalomma anatolicum in AlNajaf Iraq	Al-Fatlawi M A	2018	Iraq	Bovidae	Bos	Bos taurus
213	Literature		214	No	A comparative study on cypermethrin resistance in Rhipicephalus (Boophilus) microplus and Hyalomma anatolicum from Punjab (India)	Singh NK	2014	India	Bovidae	Bos	Bos taurus
214	Literature		215	No	Prevalence, Distribution, and Molecular Record of Four Hard Ticks from Livestock in the United Arab Emirates	Perveen N	2021	United Arab Emirates	Camelidae	Camelus	uncharacterised Camelus
215	Literature		215	No	Prevalence, Distribution, and Molecular Record of Four Hard Ticks from Livestock in the United Arab Emirates	Perveen N	2021	United Arab Emirates	Bovidae	Bos	Bos taurus
215	Literature		215	No	Prevalence, Distribution, and Molecular Record of Four Hard Ticks from Livestock in the United Arab Emirates	Perveen N	2021	United Arab Emirates	Bovidae	Capra	Capra hircus
215	Literature		215	No	Prevalence, Distribution, and Molecular Record of Four Hard Ticks from Livestock in the United Arab Emirates	Perveen N	2021	United Arab Emirates	Bovidae	Ovis	Ovis aries
216	Literature		216	No	Molecular investigation of the natural transovarial transmission of tick-borne pathogens in Turkey	Orkun Ö	2019	Turkey	Bovidae	Bos	Bos taurus
217	Literature		217	No	First Molecular Confirmed Outbreak of Malignant Ovine Theileriosis in Sheep from North India	Moudgil P	2023	India	Bovidae	Ovis	Ovis aries
218	Literature		218	No	First Detection of Tacheng Tick Virus 2 in Hard Ticks from Southeastern Kazakhstan	Yuqing J I A	2022	Kazakhstan	Bovidae	Ovis	Ovis aries
219	Literature		219	No	Prevalence of Theileria annulata infected hard ticks of cattle and buffalo in Punjab, Pakistan	Z. Ali	2013	Pakistan	Bovidae	Bos	Bos taurus
219	Literature		219	No	Prevalence of Theileria annulata infected hard ticks of cattle and buffalo in Punjab, Pakistan	Z. Ali	2013	Pakistan	Bovidae	Bubalus	Bubalus bubalis
220	Literature		220	No	Investigation on Parasites and Some Causes of Mortality in Captive Punjab urial (Ovis vignei punjabiensis), Pakistan	Khattak RH	2021	Pakistan	Bovidae	Ovis	Ovis vignei punjabiensis
221	Literature		221	No	Identification and incidence of hard tick species during summer season 2019 in Jijel Province (northeastern Algeria)	Lotfi D	2020	Algeria	Bovidae	Bos	Bos taurus
222	Literature	71	222	No	The Surveillance of Borrelia Species in Camelus dromedarius and Associated Ticks: The First Detection of Borrelia miyamotoi in Egypt	Ashour R	2023	Egypt	Camelidae	Camelus	Camelus dromedarius	133	Borrelia burgdorferi	1
222	Literature	72	222	No	The Surveillance of Borrelia Species in Camelus dromedarius and Associated Ticks: The First Detection of Borrelia miyamotoi in Egypt	Ashour R	2023	Egypt	Camelidae	Camelus	Camelus dromedarius	133	Borrelia crocidurae	1
222	Literature	73	222	No	The Surveillance of Borrelia Species in Camelus dromedarius and Associated Ticks: The First Detection of Borrelia miyamotoi in Egypt	Ashour R	2023	Egypt	Camelidae	Camelus	Camelus dromedarius	133	Borrelia miyamotoi	9
223	Literature		223	No	Molecular Characterization of Ticks and Tick-Borne Pathogens in Cattle from Khartoum State and East Darfur State, Sudan	Mossaad E	2021	Sudan	Bovidae	Bos	Bos taurus
224	Literature		226	No	Molecular detection of Crimean-Congo haemorrhagic fever virus in ticks collected from infested livestock populations in a New Endemic Area, South of Iran	Farhadpour F	2016	Iran	Bovidae	Bos	Bos taurus
224	Literature		226	No	Molecular detection of Crimean-Congo haemorrhagic fever virus in ticks collected from infested livestock populations in a New Endemic Area, South of Iran	Farhadpour F	2016	Iran	Bovidae	Ovis	Ovis aries
224	Literature		226	No	Molecular detection of Crimean-Congo haemorrhagic fever virus in ticks collected from infested livestock populations in a New Endemic Area, South of Iran	Farhadpour F	2016	Iran	Bovidae	Capra	Capra hircus
225	Literature		228	No	Identification of 12 Piroplasms Infecting Ten Tick Species in China Using Reverse Line Blot Hybridization	Abdallah MO	2017	China	Bovidae	Bos	Bos taurus
226	Literature		230	No	Ivermectin resistance in the multi-host tick Hyalomma anatolicum (Acari: Ixodidae) in India	Shyma KP	2021	India	Bovidae	Bos	Bos taurus
227	Literature		231	No	Temporal and spatial distribution and species diversity of hard ticks (Acari: Ixodidae) in the eastern region of caspian sea	Farahi A	2016	Iran	Bovidae	Ovis	Ovis aries
228	Literature		232	No	Distribution and identification of tick species infesting donkeys, in district Dera Ismail Khan, Khyber Pakhtunkhwa, Pakistan	Jamil M	2022	Pakistan	Equidae	Equus	Equus asinus
229	Literature		233	No	Prevalence of cattle ticks in Morocco	Ouhelli H	1982	Morocco	Bovidae	Bos	Bos taurus
230	Literature		234	No	Tick Ectoparasites of Animals in Borderline of Iran-Iraq and Their Role on Disease Transmission	Banafshi O	2018	Iran	Bovidae	Ovis	Ovis aries
230	Literature		234	No	Tick Ectoparasites of Animals in Borderline of Iran-Iraq and Their Role on Disease Transmission	Banafshi O	2018	Iran	Bovidae	Bos	Bos taurus
230	Literature		234	No	Tick Ectoparasites of Animals in Borderline of Iran-Iraq and Their Role on Disease Transmission	Banafshi O	2018	Iran	Bovidae	Capra	Capra hircus
231	Literature	74	235	Yes	Prevalence of ticks (Acari: Ixodidae) and Theileria annulata infection of cattle in Gezira State, Sudan	Hayati MA	2020	Sudan	Bovidae	Bos	Bos taurus	200	uncharacterised Theileria	33
232	Literature		236	No	Diversity and seasonal distribution of ixodid ticks in the natural habitat of domestic ruminants in north and south of Iran	Yakhchali M	2011	Iran	Bovidae	Bos	Bos taurus
232	Literature		236	No	Diversity and seasonal distribution of ixodid ticks in the natural habitat of domestic ruminants in north and south of Iran	Yakhchali M	2011	Iran	Bovidae	Ovis	Ovis aries
232	Literature		236	No	Diversity and seasonal distribution of ixodid ticks in the natural habitat of domestic ruminants in north and south of Iran	Yakhchali M	2011	Iran	Bovidae	Capra	Capra hircus
233	Literature		237	No	Ticks of veterinary significance found on imports in the United States	Becklund WW	1968	the United States of America	Equidae	Equus	Equus hemionus
233	Literature		237	No	Ticks of veterinary significance found on imports in the United States	Becklund WW	1968	the United States of America	Equidae	Equus	Equus caballus
234	Literature	75	238	Yes	Prevalence of Theileria annulata in dairy cattle in Nyala, South Darfur State, Sudan	Abaker IA	2017	Sudan	Bovidae	Bos	Bos taurus	150	Theileria annulata	39
235	Literature		239	No	Spatio-temporal epidemiological survey reveals high infestation and extensive species diversity of hard ticks infesting camels from Pakistan	Alshammari A	2023	Pakistan	Camelidae	Camelus	uncharacterised Camelus
236	Literature		240	No	Four Tick-Borne Microorganisms and Their Prevalence in Hyalomma Ticks Collected from Livestock in United Arab Emirates	Perveen N	2021	United Arab Emirates	Bovidae	Ovis	Ovis aries
236	Literature		240	No	Four Tick-Borne Microorganisms and Their Prevalence in Hyalomma Ticks Collected from Livestock in United Arab Emirates	Perveen N	2021	United Arab Emirates	Bovidae	Capra	Capra hircus
236	Literature		240	No	Four Tick-Borne Microorganisms and Their Prevalence in Hyalomma Ticks Collected from Livestock in United Arab Emirates	Perveen N	2021	United Arab Emirates	Bovidae	Bos	Bos taurus
237	Literature		242	No	Cattle infestation by Hyalomma ticks and prevalence of Theileria in Hyalomma species in the east of Turkey	Aktas M	2004	Turkey	Bovidae	Bos	Bos taurus
238	Literature		243	No	Application of DNA barcodes in the genetic diversity of hard ticks (Acari: Ixodidae) in Kazakhstan	Zheng Z	2023	Kazakhstan	Bovidae	Bos	Bos taurus
238	Literature		243	No	Application of DNA barcodes in the genetic diversity of hard ticks (Acari: Ixodidae) in Kazakhstan	Zheng Z	2023	Kazakhstan	Bovidae	Ovis	Ovis aries
239	Literature	76	244	Yes	A four year epidemiological and chemotherapy survey of babesiosis and theileriosis, and tick vectors in sheep, cattle and goats in Dehgolan, Iran	Hasheminasab SS	2018	Iran	Bovidae	Bos	Bos taurus	921	Theileria lestoquardi	255
239	Literature	76	244	Yes	A four year epidemiological and chemotherapy survey of babesiosis and theileriosis, and tick vectors in sheep, cattle and goats in Dehgolan, Iran	Hasheminasab SS	2018	Iran	Bovidae	Capra	Capra hircus	510	Theileria lestoquardi	97
239	Literature	76	244	Yes	A four year epidemiological and chemotherapy survey of babesiosis and theileriosis, and tick vectors in sheep, cattle and goats in Dehgolan, Iran	Hasheminasab SS	2018	Iran	Bovidae	Ovis	Ovis aries	1625	Theileria lestoquardi	427
239	Literature	77	244	Yes	A four year epidemiological and chemotherapy survey of babesiosis and theileriosis, and tick vectors in sheep, cattle and goats in Dehgolan, Iran	Hasheminasab SS	2018	Iran	Bovidae	Bos	Bos taurus	921	uncharacterised Babesia	184
239	Literature	77	244	Yes	A four year epidemiological and chemotherapy survey of babesiosis and theileriosis, and tick vectors in sheep, cattle and goats in Dehgolan, Iran	Hasheminasab SS	2018	Iran	Bovidae	Capra	Capra hircus	510	uncharacterised Babesia	97
239	Literature	77	244	Yes	A four year epidemiological and chemotherapy survey of babesiosis and theileriosis, and tick vectors in sheep, cattle and goats in Dehgolan, Iran	Hasheminasab SS	2018	Iran	Bovidae	Ovis	Ovis aries	1625	uncharacterised Babesia	230
240	Literature		245	No	Microbial composition in Hyalomma anatolicum collected from livestock in the United Arab Emirates using next-generation sequencing	Perveen N	2022	United Arab Emirates	Bovidae	Bos	Bos taurus
240	Literature		245	No	Microbial composition in Hyalomma anatolicum collected from livestock in the United Arab Emirates using next-generation sequencing	Perveen N	2022	United Arab Emirates	Bovidae	Capra	Capra hircus
240	Literature		245	No	Microbial composition in Hyalomma anatolicum collected from livestock in the United Arab Emirates using next-generation sequencing	Perveen N	2022	United Arab Emirates	Bovidae	Ovis	Ovis aries
241	Literature		245	No	Microbial composition in Hyalomma anatolicum collected from livestock in the United Arab Emirates using next-generation sequencing	Perveen N	2022	United Arab Emirates	Camelidae	Camelus	uncharacterised Camelus
242	Literature		246	No	Co-circulation of Crimean-Congo Hemorrhagic Fever virus strains Asia 1 and 2 between the border of Iran and Pakistan	Shahhosseini N	2017	Pakistan	Bovidae	Capra	Capra hircus
242	Literature		246	No	Co-circulation of Crimean-Congo Hemorrhagic Fever virus strains Asia 1 and 3 between the border of Iran and Pakistan	Shahhosseini N	2017	Pakistan	Bovidae	Bos	Bos taurus
243	Literature		249	No	Resistance to natural tick infestations in different breeds of cattle in the Sudan	Latif A A	1984	Sudan	Bovidae	Bos	Bos taurus
244	Literature		250	No	Molecular identification of hemoparasites in ixodid ticks in Iran	Shiri A	2024	Iran	Bovidae	Bos	Bos taurus
244	Literature		250	No	Molecular identification of hemoparasites in ixodid ticks in Iran	Shiri A	2024	Iran	Bovidae	Ovis	Ovis aries
245	Literature		252	No	Cross-species immunoprotective antigens (subolesin, ferritin 2 and P0) provide protection against Rhipicephalus sanguineus sensu lato	Zeb I	2024	Pakistan	Bovidae	Bos	Bos taurus
246	Literature		254	No	An investigation into the distribution, host-preference and population density of ixodid ticks affecting domestic animals in Bangladesh	Islam MK	2006	Bangladesh	Bovidae	Bos	Bos taurus
247	Literature		255	No	Seasonal Activity of Tick Infestation in Goats and Buffalo of Punjab Province (District Sargodha), Pakistan	Irfan Mustafa I M	2014	Pakistan	Bovidae	Bubalus	Bubalus bubalis
247	Literature		255	No	Seasonal Activity of Tick Infestation in Goats and Buffalo of Punjab Province (District Sargodha), Pakistan	Irfan Mustafa I M	2014	Pakistan	Bovidae	Capra	Capra hircus
248	Literature		257	No	Detection of naturally infected vector ticks (acari: ixodidae) by different species of babesia and theileria agents from three different enzootic parts of iran	Abdigoudarzi M	2013	Iran	Bovidae	Ovis	Ovis aries
248	Literature		257	No	Detection of naturally infected vector ticks (acari: ixodidae) by different species of babesia and theileria agents from three different enzootic parts of iran	Abdigoudarzi M	2013	Iran	Bovidae	Capra	Capra hircus
249	Literature		258	No	Molecular Characterization and Phylogenetic Analysis of Theileria spp. and Babesia spp. Isolated from Various Ticks in Southeastern and Northwestern Regions of Iran	Jafarbekloo A	2018	Iran	Bovidae	Ovis	Ovis aries
249	Literature		258	No	Molecular Characterization and Phylogenetic Analysis of Theileria spp. and Babesia spp. Isolated from Various Ticks in Southeastern and Northwestern Regions of Iran	Jafarbekloo A	2018	Iran	Bovidae	Bos	Bos taurus
250	Literature		259	No	Tick diversity and detection of Coxiella burnetii in tick of small ruminants using nested Trans PCR in Southeast Iran	Nourollahi Fard SR	2016	Iran	Bovidae	Ovis	Ovis aries
250	Literature		259	No	Tick diversity and detection of Coxiella burnetii in tick of small ruminants using nested Trans PCR in Southeast Iran	Nourollahi Fard SR	2016	Iran	Bovidae	Capra	Capra hircus
251	Literature		260	No	Molecular detection of Theileria spp. and Babesia spp. in sheep and ixodid ticks from the northeast of Iran	Razmi G	2013	Iran	Bovidae	Ovis	Ovis aries
252	Literature		261	No	Exploring the prevalence and diversity of bovine ticks in five agro-ecological zones of Pakistan using phenetic and genetic tools	Ghafar A	2020	Pakistan	Bovidae	Bubalus	Bubalus bubalis
252	Literature		261	No	Exploring the prevalence and diversity of bovine ticks in five agro-ecological zones of Pakistan using phenetic and genetic tools	Ghafar A	2020	Pakistan	Bovidae	Bos	Bos taurus
253	Literature		262	No	Prevalence and Distribution of Hard Ticks and Their Associated Risk Factors in Sheep and Goats from Four Agro-Climatic Zones of Khyber Pakhtunkhwa (KPK), Pakistan	Iqbal Z	2022	Pakistan	Bovidae	Ovis	Ovis aries
253	Literature		262	No	Prevalence and Distribution of Hard Ticks and Their Associated Risk Factors in Sheep and Goats from Four Agro-Climatic Zones of Khyber Pakhtunkhwa (KPK), Pakistan	Iqbal Z	2022	Pakistan	Bovidae	Capra	Capra hircus
254	Literature		263	No	Survey on the distribution of ticks of domestic animals in the eastern zone of Ethiopia	Tafesse B	1996	Ethiopia	Bovidae	Bos	Bos taurus
255	Literature	78	264	Yes	Prevalence and molecular detection of tick borne pathogens in goats and ticks from different parts of North Eastern regions of India	Patra G	2022	India	Bovidae	Capra	Capra hircus	1053	Anaplasma centrale	140
255	Literature	79	264	Yes	Prevalence and molecular detection of tick borne pathogens in goats and ticks from different parts of North Eastern regions of India	Patra G	2022	India	Bovidae	Capra	Capra hircus	1053	Anaplasma marginale	140
255	Literature	80	264	Yes	Prevalence and molecular detection of tick borne pathogens in goats and ticks from different parts of North Eastern regions of India	Patra G	2022	India	Bovidae	Capra	Capra hircus	1053	Theileria luwenshuni	175
256	Literature	81	265	No	Molecular detection and genetic characterization of Coxiella-like endosymbionts in dogs and ticks infesting dogs in Northeast India	Patra G	2022	India	Canidae	Canis	Canis lupus	245	uncharacterised Coxiella	8
257	Literature		266	No	Prevalence and seasonal variation in ixodid ticks on cattle of Mathura district, Uttar Pradesh	Patel G	2013	India	Bovidae	Bos	Bos taurus
258	Literature		268	No	Epidemiological study on ticks infestations in cattle of Jharkhand and therapeutic evaluation of cypermethrin, deltamethrin and flumethrin	Shekhar S	2020	India	Bovidae	Bos	Bos taurus
259	Literature		270	No	Multispacer sequence typing of Coxiella burnetii from milk and hard tick samples from ruminant farms in Lebanon	Dabaja MF	2020	Lebanon	Bovidae	Bos	Bos taurus
259	Literature		270	No	Multispacer sequence typing of Coxiella burnetii from milk and hard tick samples from ruminant farms in Lebanon	Dabaja MF	2020	Lebanon	Bovidae	Capra	Capra hircus
260	Literature		271	No	Identification and molecular characterization of spotted fever group rickettsiae in ticks collected from farm ruminants in Lebanon	Fernández de Mera IG	2017	Lebanon	Bovidae	Capra	Capra hircus
260	Literature		271	No	Identification and molecular characterization of spotted fever group rickettsiae in ticks collected from farm ruminants in Lebanon	Fernández de Mera IG	2017	Lebanon	Bovidae	Ovis	Ovis aries
260	Literature		271	No	Identification and molecular characterization of spotted fever group rickettsiae in ticks collected from farm ruminants in Lebanon	Fernández de Mera IG	2017	Lebanon	Bovidae	Bos	Bos taurus
261	Literature		273	No	Hyalomma (Hyalommina) Arabica, the Arabian Goat and Sheep Tick: Distribution and Abundance in Saudi Arabia	Al-Khalifa MS	1986	Saudi Arabia	Bovidae	Capra	Capra hircus
261	Literature		273	No	Hyalomma (Hyalommina) Arabica, the Arabian Goat and Sheep Tick: Distribution and Abundance in Saudi Arabia	Al-Khalifa MS	1986	Saudi Arabia	Bovidae	Ovis	Ovis aries
262	Literature		274	No	A study on fat body cells ultrastructure in female camel tick (Hyalomma anatolicum anatolicum)	Bughdadi F A	2012	Saudi Arabia	Camelidae	Camelus	uncharacterised Camelus
263	Literature		275	No	Ticks (Acari: Ixodidae) infesting camels (Camelus dromedarius) in Northern Sudan	Elghali A	2009	Sudan	Camelidae	Camelus	uncharacterised Camelus
264	Literature		276	No	Studies on the Epidemiology of Tropical Theileriosis (Theileria annulata Infection) in Cattle in Central Anatolia, Turkey	Sayin F	2003	Turkey	Bovidae	Bos	Bos taurus
265	Literature		277	No	Description of a new Babesia sp. infective for cattle in China	Luo J	2002	China	Bovidae	Bos	Bos taurus
266	Literature	82	279	Yes	Identification of Theileria Species in Sheep and Vector Ticks Using PCR Method in Zabol, Eastern Iran	Zarei F	2017	Iran	Bovidae	Ovis	Ovis aries	80	Theileria lestoquardi	16
266	Literature	83	279	Yes	Identification of Theileria Species in Sheep and Vector Ticks Using PCR Method in Zabol, Eastern Iran	Zarei F	2017	Iran	Bovidae	Ovis	Ovis aries	80	Theileria ovis	34
267	Literature		280	No	Species Diversity and Distribution of Ticks (Acari: Ixodidae) in Zabol County, Eastern Iran	Ganjali M	2014	Iran	Bovidae	Bos	Bos taurus
267	Literature		280	No	Species Diversity and Distribution of Ticks (Acari: Ixodidae) in Zabol County, Eastern Iran	Ganjali M	2014	Iran	Bovidae	Capra	Capra hircus
267	Literature		280	No	Species Diversity and Distribution of Ticks (Acari: Ixodidae) in Zabol County, Eastern Iran	Ganjali M	2014	Iran	Bovidae	Ovis	Ovis aries
268	Literature		281	No	Ixodidae ticks in cattle and sheep in Sistan and Baluchestan Province (Iran)	Mirzaei M	2014	Iran	Bovidae	Bos	Bos taurus
269	Literature	84	288	Yes	Crimean-Congo hemorrhagic fever: A seroepidemiological and molecular survey in Bahar, Hamadan province of Iran.	Telmadarraiy, Z	2008	Iran	Bovidae	Ovis	Ovis aries	54	Crimean-Congo haemorrhagic fever virus	15
270	Literature		292	No	Molecular and seroepidemiological survey on Crimean-Congo Hemorrhagic Fever Virus in Northeast of Iran	Saghafipour A	2019	Iran	Bovidae	Ovis	Ovis aries
270	Literature		292	No	Molecular and seroepidemiological survey on Crimean-Congo Hemorrhagic Fever Virus in Northeast of Iran	Saghafipour A	2019	Iran	Bovidae	Bos	Bos taurus
271	Literature	85	293	Yes	Molecular and serological detection of Theileria equi and Babesia caballi infection in horses and ixodid ticks in Iran	Abedi V	2013	Iran	Equidae	Equus	Equus caballus	100	Theileria equi	45
271	Literature		293	Yes	Molecular and serological detection of Theileria equi and Babesia caballi infection in horses and ixodid ticks in Iran	Abedi V	2013	Iran	Equidae	Equus	Equus caballus	100	Babesia caballi	0
272	Literature		294	No	Reverse transcription PCR-based detection of Crimean-Congo hemorrhagic fever virus isolated from ticks of domestic ruminants in Kurdistan province of Iran	MR Fakoorziba	2012	Iran	Bovidae	Ovis	Ovis aries
272	Literature		294	No	Reverse transcription PCR-based detection of Crimean-Congo hemorrhagic fever virus isolated from ticks of domestic ruminants in Kurdistan province of Iran	MR Fakoorziba	2012	Iran	Bovidae	Capra	Capra hircus
272	Literature		294	No	Reverse transcription PCR-based detection of Crimean-Congo hemorrhagic fever virus isolated from ticks of domestic ruminants in Kurdistan province of Iran	MR Fakoorziba	2012	Iran	Bovidae	Bos	Bos taurus
273	Literature	86	295	Yes	Molecular detection of Theileria ovis and T. lestoquardi in vector ticks in Lorestan province, Iran.	HR Nasser	2014	Iran	Bovidae	Ovis	Ovis aries	150	uncharacterised Theileria	19
274	Literature	87	298	Yes	阿合奇县色乡牦牛环形泰勒虫病流行病学调查报告	阿力米江·沙克	2012	China	Bovidae	Bos	Bos grunniens	30	Theileria annulata	10
275	Literature		299	No	鄯善县绵羊染蜱情况调查及重组CathepsinL免疫的抗蜱效果分析	阿力木江·加帕尔	2023	China	Bovidae	Ovis	Ovis aries
276	Literature		301	No	新疆叶尔羌河流域蜱螨区系调查报告	邓岗领	1999	China	Bovidae	Bos	Bos taurus
276	Literature		301	No	新疆叶尔羌河流域蜱螨区系调查报告	邓岗领	1999	China	Bovidae	Ovis	Ovis aries
277	Literature		301	No	新疆叶尔羌河流域蜱螨区系调查报告	邓岗领	1999	China	Camelidae	Camelus	uncharacterised Camelus
278	Literature	88	302	Yes	巴州牦牛三个试验点蜱传牛环形泰勒虫病的流行病学调查	杜兰兰	2018	China	Bovidae	Bos	Bos grunniens	304	Theileria annulata	78
279	Literature	89	304	Yes	羊的大型巴贝虫未定种的形态学和致病性初步研究	关贵全	2001	China	Bovidae	Ovis	Ovis aries	1	uncharacterised Babesia	1
280	Literature	90	305	Yes	新疆牛环形泰勒虫病早期诊断方法及其媒介蜱生物学特性与防治研究	郭庆勇	2017	China	Bovidae	Bos	Bos taurus	2571	Theileria annulata	408
281	Literature		306	No	托克逊县牛环形泰勒虫媒介蜱形态鉴定及病原检测	海尼木古力·艾合买提	2018	China	Bovidae	Bos	Bos taurus
282	Literature		307	No	新疆部分地区璃眼蜱分类鉴定及携带部分病原检测	李凯瑞	2019	China	Bovidae	Ovis	Ovis aries
282	Literature		307	No	新疆部分地区璃眼蜱分类鉴定及携带部分病原检测	李凯瑞	2019	China	Bovidae	Bos	Bos taurus
283	Literature	91	308	Yes	托克逊县部分地区牛环形泰勒虫病的流行病学调查	何晓东	2015	China	Bovidae	Bos	Bos taurus	104	Theileria annulata	60
284	Literature	92	309	Yes	伊吾县部分养殖场感染绵羊无浆体病的流行病学调查	姜媛	2020	China	Bovidae	Ovis	Ovis aries	1192	Anaplasma ovis	174
285	Literature		311	No	巴州塔里木马鹿蜱种类鉴定及其携带部分病原检测	蒋玉曦	2020	China	Bovidae	Ovis	Ovis aries
285	Literature	93	311	No	巴州塔里木马鹿蜱种类鉴定及其携带部分病原检测	蒋玉曦	2020	China	Bovidae	Bos	Bos taurus		Theileria annulata
286	Literature		311	No	巴州塔里木马鹿蜱种类鉴定及其携带部分病原检测	蒋玉曦	2020	China	Camelidae	Camelus	Camelus bactrianus
287	Literature	94	312	Yes	南疆驴常见寄生虫鉴定及其流行病学调查	卡丽比努尔·尔肯	2015	China	Equidae	Equus	Equus asinus	215	Babesia caballi	3
288	Literature		314	No	中国璃眼蜱属(蜱螨亚纲:硬蜱科)研究——附新记录种盾陷璃眼蜱Hyalomma excavatum Koch,1844的描述	黎唯	2015	China	Camelidae	Camelus	uncharacterised Camelus
289	Literature		314	No	中国璃眼蜱属(蜱螨亚纲:硬蜱科)研究——附新记录种盾陷璃眼蜱Hyalomma excavatum Koch,1844的描述	黎唯	2015	China	Equidae	Equus	Equus caballus
290	Literature	95	317	Yes	新疆喀什地区疏勒县牛环形泰勒虫病及媒介蜱的初步调查	刘丹丹	2018	China	Bovidae	Bos	Bos taurus	16	Theileria annulata	11
291	Literature		319	No	河南省发热伴血小板减少综合征流行区蜱分布及携带新布尼亚病毒状况	刘洋	2012	China	Bovidae	Bos	Bos taurus
292	Literature		322	No	新疆圈养普氏野马体内外寄生虫感染情况调查及驱虫方案的制定	马钰	2021	China	Equidae	Equus	Equus przewalskii
293	Literature		329	No	亚洲璃眼蜱和小亚璃眼蜱新疆地理株各发育阶段生物学特性的比较分析	宋瑞其	2022	China	Bovidae	Bos	Bos taurus
294	Literature		330	No	蜱病原真菌的分离、鉴定及其生物学特性研究	孙明	2011	China	Bovidae	Bos	Bos taurus
294	Literature		330	No	蜱病原真菌的分离、鉴定及其生物学特性研究	孙明	2011	China	Bovidae	Ovis	Ovis aries
295	Literature		331	No	民勤县畜禽寄生虫的种类厘定	孙明	2013	China	Bovidae	Bos	Bos taurus
295	Literature		331	No	民勤县畜禽寄生虫的种类厘定	孙明	2013	China	Bovidae	Ovis	Ovis aries
296	Literature		331	No	民勤县畜禽寄生虫的种类厘定	孙明	2013	China	Camelidae	Camelus	uncharacterised Camelus
297	Literature		331	No	民勤县畜禽寄生虫的种类厘定	孙明	2013	China	Equidae	Equus	Equus caballus
298	Literature	96	333	Yes	新疆昌吉部分地区马梨形虫病检测初报	瓦热斯·吐尔松	2016	China	Equidae	Equus	Equus caballus	78	Babesia caballi	8
298	Literature	97	333	Yes	新疆昌吉部分地区马梨形虫病检测初报	瓦热斯·吐尔松	2016	China	Equidae	Equus	Equus caballus	78	Theileria equi	22
299	Literature		334	No	新疆璃眼蜱种属鉴定、进化分析及其携带泰勒虫的分子检测	王冰洁	2016	China	Bovidae	Bos	Bos taurus
299	Literature		334	No	新疆璃眼蜱种属鉴定、进化分析及其携带泰勒虫的分子检测	王冰洁	2016	China	Bovidae	Ovis	Ovis aries
299	Literature		334	No	新疆璃眼蜱种属鉴定、进化分析及其携带泰勒虫的分子检测	王冰洁	2016	China	Bovidae	Capra	Capra hircus
300	Literature		335	No	小亚璃眼蜱的综合鉴定	王冰洁	2014	China	Bovidae	Bos	Bos taurus
301	Literature		336	No	小亚璃眼蜱源性牛环形泰勒虫裂殖子表面抗原(Tams1)基因检测及同源性分析	王冰洁	2015	China	Bovidae	Bos	Bos taurus
302	Literature		337	No	新疆小亚璃眼蜱的鉴定及其携带牛环形泰勒虫病原DNA检测	王冰洁	2014	China	Bovidae	Bos	Bos taurus
303	Literature	98	338	Yes	小亚璃眼蜱的生活史和抗菌多肽活性的研究及牛环形泰勒虫病二温式PCR检测方法的建立	王振宝	2009	China	Bovidae	Bos	Bos taurus	50	Theileria annulata	44
304	Literature		340	No	实验条件下小亚璃眼蜱的生物学特性研究	闻秀秀	2016	China	Bovidae	Bos	Bos taurus
305	Literature	99	341	Yes	南疆部分散养户牛场梨形虫及其媒介蜱感染情况的调查	吴永红	2011	China	Bovidae	Bos	Bos taurus	50	Theileria annulata	30
306	Literature		342	No	四川九龙县蜱的鉴定及蜱和牦牛中蜱媒病原的分子检测	肖晨冬	2022	China	Bovidae	Capra	Capra hircus
306	Literature		342	No	四川九龙县蜱的鉴定及蜱和牦牛中蜱媒病原的分子检测	肖晨冬	2022	China	Bovidae	Capra	Capra hircus
307	Literature		343	No	新疆部分地区优势种璃眼蜱生物学特性及携带牛环形泰勒虫的遗传进化分析	谢小婉	2018	China	Bovidae	Bos	Bos taurus
308	Literature		344	No	小亚璃眼蜱形态学鉴定及其携带牛环形泰勒虫病原的检测	谢小婉	2021	China	Bovidae	Bos	Bos taurus
309	Literature	100	347	Yes	昌吉部分地区牛感染蜱传绵羊无浆体的情况调查	于昊江	2019	China	Bovidae	Bos	Bos taurus	60	Anaplasma ovis	22
310	Literature	101	348	Yes	小海子垦区牛梨形虫感染情况调查及媒介蜱种类鉴定	张峰	2021	China	Bovidae	Bos	Bos taurus	568	Theileria annulata	42
311	Literature		351	No	吐鲁番地区牛焦虫病流行病学调查	赵建新	2012	China	Bovidae	Bos	Bos taurus
312	Literature	102	352	No	甘肃省庆阳地区泰勒虫病流行趋势及分子特征分析	罗金	2020	China	Bovidae	Bos	Bos taurus	300	Theileria sergenti	224
312	Literature	103	352	Yes	甘肃省庆阳地区泰勒虫病流行趋势及分子特征分析	罗金	2020	China	Bovidae	Bos	Bos taurus	303	Theileria annulata	38
312	Literature	104	352	No	甘肃省庆阳地区泰勒虫病流行趋势及分子特征分析	罗金	2020	China	Bovidae	Bos	Bos taurus	300	Theileria orientalis	217
312	Literature	105	352	Yes	甘肃省庆阳地区泰勒虫病流行趋势及分子特征分析	罗金	2020	China	Bovidae	Ovis	Ovis aries	200	Theileria luwenshuni	127
312	Literature	106	352	No	甘肃省庆阳地区泰勒虫病流行趋势及分子特征分析	罗金	2020	China	Bovidae	Ovis	Ovis aries	200	Theileria uilenbergi	107
313	Literature		354	No	新疆吐鲁番市艾丁湖镇春季牛体表蜱种调查	吐热古丽·阿力木	2022	China	Bovidae	Bos	Bos taurus
314	Literature		355	No	中国部分地区羊泰勒虫病的流行病学调查及分类鉴定	李有全	2012	China	Bovidae	Ovis	Ovis aries
314	Literature		355	No	中国部分地区羊泰勒虫病的流行病学调查及分类鉴定	李有全	2012	China	Bovidae	Capra	Capra hircus
315	Literature	107	356	Yes	新疆北部地区蜱传嗜吞噬细胞无浆体病原学检测与分子遗传进化分析	吴泽功	2021	China	Bovidae	Ovis	Ovis aries	631	Anaplasma phagocytophilum	60
316	Literature		357	No	新疆阿克苏地区蜱和羊感染无浆体的分子流行病学调查	刘凯强	2023	China	Bovidae	Ovis	Ovis aries
317	Reference book		362	No	Fauna Sinica-Arachnida Ixodida(中国动物志・蛛形纲・蜱螨亚纲・硬蜱目)	Sun Y		China	Camelidae	Camelus	uncharacterised Camelus
318	Reference book		362	No	Fauna Sinica-Arachnida Ixodida(中国动物志・蛛形纲・蜱螨亚纲・硬蜱目)	Sun Y		China	Equidae	Equus	Equus caballus
