# Supplementary material for: Global distribution, pathogen spectrum, and invasion potential of Hyalomma anatolicum at the human-livestock interface: A systematic review, meta-analysis, and ecological niche modeling
Source: One Health. 2026 Mar 13;22:101385. doi: 10.1016/j.onehlt.2026.101385 (PMC13050002; doi:10.1016/j.onehlt.2026.101385)
Supplement: Supplementary file 5 — Supplementary material 5: Supplementary Data 5: Bioclimatic variables (bio1-bio19). Note: Multimedia Components 5-28 are standardized variables used for Maxent modeling. [file mmc5.zip]

Archive with 1 entries (1 files):
- mmc5.asc
