# Supplementary material for: Global distribution, pathogen spectrum, and invasion potential of Hyalomma anatolicum at the human-livestock interface: A systematic review, meta-analysis, and ecological niche modeling
Source: One Health. 2026 Mar 13;22:101385. doi: 10.1016/j.onehlt.2026.101385 (PMC13050002; doi:10.1016/j.onehlt.2026.101385)
Supplement: Supplementary file 28 — Supplementary material 28: Supplementary Data 5: Environmental variable: Vegetation. [file mmc28.zip]

Archive with 1 entries (1 files):
- mmc28.asc
